# Supplementary material for: (1E,4E)-1-(Thio­phen-2-yl)-5-(2,6,6-trimethyl­cyclo­hex-1-en-1-yl)penta-1,4-dien-3-one
Source: Acta Crystallogr Sect E Struct Rep Online. 2012 May 23;68(Pt 6):o1859. doi: 10.1107/S1600536812022465 (PMC3379426; doi:10.1107/S1600536812022465)
Supplement: Supplementary file 1 [file e-68-o1859-sup1.cif]

##############################################################################
#                                                                            #
# This CIF contains the data in a paper accepted for publication in          #
# Acta Crystallographica Section E. It conforms to the requirements of       #
# Notes for Authors for Acta Crystallographica Section E, and has been       #
# peer reviewed under the auspices of the IUCr Commission on Journals.       #
#                                                                            #
# Full details of the Crystallographic Information File format               #
# are given in the paper "The Crystallographic Information File (CIF):       #
# a New Standard Archive File for Crystallography" by S. R. Hall, F. H.      #
# Allen and I. D. Brown [Acta Cryst. (1991), A47, 655-685].                  #
#                                                                            #
# The current version of the core CIF dictionary is obtainable from          #
# ftp://ftp.iucr.org/pub/cif_core.dic.                                       #
#                                                                            #
# Software is freely available for graphical display of the structure(s)     #
# in this CIF. For information consult the CIF software page                 #
# http://www.iucr.org/resources/cif/software.                                #
#                                                                            #
# This file may be used for bona fide research purposes within the           #
# scientific community so long as proper attribution is given to the journal # 
# article from which it was obtained.                                        #
#                                                                            #
##############################################################################
data_I
_audit_creation_method     SHELXL-97
_chemical_name_systematic
;
(1<i>E</i>,4<i>E</i>)-1-(Thiophen-2-yl)-5-(2,6,6-trimethylcyclohex-1-en-1-
yl)penta-1,4-dien-3-one
;
_chemical_name_common     ?
_chemical_formula_moiety     'C18 H22 O S'
_chemical_formula_sum     'C18 H22 O S'
_chemical_formula_iupac     'C18 H22 O S'
_chemical_formula_weight     286.42
_chemical_melting_point     ?
_symmetry_cell_setting     monoclinic
_symmetry_space_group_name_H-M     'P 21/m'
loop_
    _symmetry_equiv_pos_as_xyz
    'x, y, z'
    '-x, y+1/2, -z'
    '-x, -y, -z'
    'x, -y-1/2, z'
_cell_length_a     8.3401(17)
_cell_length_b     6.9084(14)
_cell_length_c     13.994(3)
_cell_angle_alpha     90.00
_cell_angle_beta     96.082(4)
_cell_angle_gamma     90.00
_cell_volume     801.7(3)
_cell_formula_units_Z     2
_cell_measurement_reflns_used     2746
_cell_measurement_theta_min     4.912
_cell_measurement_theta_max     56.473
_cell_measurement_temperature     293(2)
_exptl_crystal_description     prismatic
_exptl_crystal_colour     colorless
_exptl_crystal_size_max     0.360
_exptl_crystal_size_mid     0.295
_exptl_crystal_size_min     0.145
_exptl_crystal_density_diffrn     1.186
_exptl_crystal_density_meas     ?
_exptl_crystal_density_method     'not measured'
_exptl_crystal_F_000     308
_exptl_absorpt_coefficient_mu     0.196
_exptl_absorpt_correction_type     multi-scan
_exptl_absorpt_process_details     '(SADABS; Bruker, 2002)'
_exptl_absorpt_correction_T_min     0.67391
_exptl_absorpt_correction_T_max     1.00000
_exptl_special_details     ?
_diffrn_ambient_temperature     293(2)
_diffrn_radiation_type     MoK\a
_diffrn_radiation_wavelength     0.71073
_diffrn_radiation_source     'fine-focus sealed tube'
_diffrn_radiation_monochromator     graphite
_diffrn_measurement_device_type     'Bruker SMART CCD area-detector'
_diffrn_measurement_method     'phi and omega scans'
_diffrn_detector_area_resol_mean     ?
_diffrn_reflns_number     4888
_diffrn_reflns_av_R_equivalents     0.0196
_diffrn_reflns_av_sigmaI/netI     0.0246
_diffrn_reflns_theta_min     1.46
_diffrn_reflns_theta_max     25.99
_diffrn_reflns_theta_full     25.99
_diffrn_measured_fraction_theta_max     0.999
_diffrn_measured_fraction_theta_full     0.999
_diffrn_reflns_limit_h_min     -10
_diffrn_reflns_limit_h_max     8
_diffrn_reflns_limit_k_min     -8
_diffrn_reflns_limit_k_max     8
_diffrn_reflns_limit_l_min     -17
_diffrn_reflns_limit_l_max     16
_diffrn_standards_number     ?
_diffrn_standards_interval_count     ?
_diffrn_standards_interval_time     ?
_diffrn_standards_decay_%     ?
_refine_special_details
;
Refinement of <i>F</i>^2^ against ALL reflections. The weighted <i>R</i>-factor
<i>wR</i> and goodness of fit <i>S</i> are based on <i>F</i>^2^, conventional
<i>R</i>-factors <i>R</i> are based on <i>F</i>, with <i>F</i> set to zero for
negative <i>F</i>^2^. The threshold expression of <i>F</i>^2^ >
\s(<i>F</i>^2^) is used only for calculating <i>R</i>-factors(gt) <i>etc</i>.
and is not relevant to the choice of reflections for refinement.
<i>R</i>-factors based on <i>F</i>^2^ are statistically about twice as large
as those based on <i>F</i>, and <i>R</i>- factors based on ALL data will be
even larger.
;
_reflns_number_total     1711
_reflns_number_gt     1555
_reflns_threshold_expression     I>2sigma(I)
_refine_ls_structure_factor_coef     Fsqd
_refine_ls_matrix_type     full
_refine_ls_R_factor_all     0.0491
_refine_ls_R_factor_gt     0.0460
_refine_ls_wR_factor_gt     0.1322
_refine_ls_wR_factor_ref     0.1370
_refine_ls_goodness_of_fit_ref     1.052
_refine_ls_restrained_S_all     1.052
_refine_ls_number_reflns     1711
_refine_ls_number_parameters     145
_refine_ls_number_restraints     4
_refine_ls_hydrogen_treatment     mixed
_refine_ls_weighting_scheme     calc
_refine_ls_weighting_details
         'calc w=1/[\s^2^(Fo^2^)+(0.0910P)^2^+0.1463P] where P=(Fo^2^+2Fc^2^)/3'
_atom_sites_solution_hydrogens     geom
_atom_sites_solution_primary     direct
_atom_sites_solution_secondary     difmap
_refine_ls_shift/su_max     0.002
_refine_ls_shift/su_mean     0.000
_refine_diff_density_max     0.317
_refine_diff_density_min     -0.166
_refine_ls_extinction_method     'SHELXL97 (Sheldrick, 2008)'
_refine_ls_extinction_coef     0.013(5)
_refine_ls_extinction_expression
                                  'Fc^*^=kFc[1+0.001xFc^2^\l^3^/sin(2\q)]^-1/4^'
loop_
    _atom_type_symbol
    _atom_type_description
    _atom_type_scat_dispersion_real
    _atom_type_scat_dispersion_imag
    _atom_type_scat_source
    'C' 'C' 0.0033 0.0016
                         'International Tables Vol C Tables 4.2.6.8 and 6.1.1.4'
    'H' 'H' 0.0000 0.0000
                         'International Tables Vol C Tables 4.2.6.8 and 6.1.1.4'
    'O' 'O' 0.0106 0.0060
                         'International Tables Vol C Tables 4.2.6.8 and 6.1.1.4'
    'S' 'S' 0.1246 0.1234
                         'International Tables Vol C Tables 4.2.6.8 and 6.1.1.4'
_computing_data_collection     'SMART (Bruker, 2002)'
_computing_cell_refinement     'SAINT (Bruker, 2002)'
_computing_data_reduction     'SAINT (Bruker, 2002)'
_computing_structure_solution     'SHELXS97 (Sheldrick, 2008)'
_computing_structure_refinement     'SHELXL97 (Sheldrick, 2008)'
_computing_molecular_graphics     'SHELXTL (Sheldrick, 2008)'
_computing_publication_material     'SHELXTL (Sheldrick, 2008)'
loop_
    _atom_site_type_symbol
    _atom_site_label
    _atom_site_fract_x
    _atom_site_fract_y
    _atom_site_fract_z
    _atom_site_U_iso_or_equiv
    _atom_site_adp_type
    _atom_site_calc_flag
    _atom_site_refinement_flags
    _atom_site_occupancy
    _atom_site_symmetry_multiplicity
    _atom_site_disorder_assembly
    _atom_site_disorder_group
    S S1 1.08493(6) 0.2500 0.58526(4) 0.0487(3) Uani d S 1 2 . .
    O O1 0.4327(2) 0.2500 0.53246(12) 0.0817(7) Uani d S 1 2 . .
    C C1 1.2154(3) 0.2500 0.68697(16) 0.0521(6) Uani d S 1 2 . .
    H H1 1.3270 0.2500 0.6874 0.063 Uiso calc SR 1 2 . .
    C C2 1.1384(3) 0.2500 0.76737(16) 0.0533(6) Uani d S 1 2 . .
    H H2 1.1919 0.2500 0.8292 0.064 Uiso calc SR 1 2 . .
    C C3 0.9688(3) 0.2500 0.74818(15) 0.0464(5) Uani d S 1 2 . .
    H H3 0.8982 0.2500 0.7954 0.056 Uiso calc SR 1 2 . .
    C C4 0.9204(3) 0.2500 0.65023(14) 0.0416(5) Uani d S 1 2 . .
    C C5 0.7575(3) 0.2500 0.60586(16) 0.0463(5) Uani d S 1 2 . .
    H H5 0.6772 0.2500 0.6472 0.056 Uiso calc SR 1 2 . .
    C C6 0.7078(3) 0.2500 0.51249(15) 0.0504(6) Uani d S 1 2 . .
    H H6 0.7839 0.2500 0.4685 0.060 Uiso calc SR 1 2 . .
    C C7 0.5361(3) 0.2500 0.47694(16) 0.0525(6) Uani d S 1 2 . .
    C C8 0.4939(3) 0.2500 0.37222(15) 0.0537(6) Uani d S 1 2 . .
    H H8 0.5754 0.2500 0.3317 0.064 Uiso calc SR 1 2 . .
    C C9 0.3412(3) 0.2500 0.33499(15) 0.0478(5) Uani d S 1 2 . .
    H H9 0.2683 0.2500 0.3809 0.057 Uiso calc SR 1 2 . .
    C C10 0.2646(3) 0.2500 0.23645(14) 0.0442(5) Uani d S 1 2 . .
    C C11 0.1024(3) 0.2500 0.22224(15) 0.0439(5) Uani d S 1 2 . .
    C C12 0.0090(3) 0.2500 0.12463(18) 0.0631(7) Uani d S 1 2 . .
    C C13 0.1137(5) 0.3120(7) 0.0454(2) 0.0749(18) Uani d PD 0.50 1 . .
    C C14 0.2610(5) 0.1876(8) 0.0579(2) 0.0745(19) Uani d PD 0.50 1 . .
    C C15 0.3698(3) 0.2500 0.15222(17) 0.0624(7) Uani d S 1 2 . .
    C C16 -0.0078(3) 0.2500 0.30125(17) 0.0516(6) Uani d S 1 2 . .
    H H16A -0.0320 0.3810 0.3175 0.077 Uiso calc PR 0.50 1 . .
    H H16B 0.0445 0.1857 0.3569 0.077 Uiso calc PR 0.50 1 . .
    H H16C -0.1060 0.1833 0.2796 0.077 Uiso calc PR 0.50 1 . .
    C C17 0.4761(3) 0.0695(4) 0.15515(17) 0.0931(8) Uani d . 1 1 . .
    H H17A 0.5515 0.0723 0.2119 0.140 Uiso calc R 1 1 . .
    H H17B 0.5338 0.0669 0.0993 0.140 Uiso calc R 1 1 . .
    H H17C 0.4099 -0.0440 0.1560 0.140 Uiso calc R 1 1 . .
    H H14A 0.317(4) 0.2500 0.005(2) 0.091(11) Uiso d SD 1 2 . .
    H H12A -0.061(3) 0.137(3) 0.1184(16) 0.077(6) Uiso d . 1 1 . .
    H H14B 0.253(8) 0.046(3) 0.061(5) 0.13(3) Uiso d PD 0.50 1 . .
    H H13A 0.060(4) 0.2500 -0.0122(18) 0.096(11) Uiso d SD 1 2 . .
    H H13B 0.159(5) 0.445(3) 0.048(3) 0.052(11) Uiso d PD 0.50 1 . .
loop_
    _atom_site_aniso_label
    _atom_site_aniso_U_11
    _atom_site_aniso_U_22
    _atom_site_aniso_U_33
    _atom_site_aniso_U_12
    _atom_site_aniso_U_13
    _atom_site_aniso_U_23
    S1 0.0413(4) 0.0712(4) 0.0340(3) 0.000 0.0062(2) 0.000
    O1 0.0398(9) 0.168(2) 0.0387(9) 0.000 0.0092(7) 0.000
    C1 0.0394(11) 0.0740(16) 0.0423(11) 0.000 0.0013(9) 0.000
    C2 0.0513(13) 0.0721(15) 0.0351(11) 0.000 -0.0017(9) 0.000
    C3 0.0454(12) 0.0565(13) 0.0375(10) 0.000 0.0053(9) 0.000
    C4 0.0409(11) 0.0488(11) 0.0356(10) 0.000 0.0065(8) 0.000
    C5 0.0399(11) 0.0601(13) 0.0398(11) 0.000 0.0088(8) 0.000
    C6 0.0403(12) 0.0745(16) 0.0372(11) 0.000 0.0085(9) 0.000
    C7 0.0407(12) 0.0787(16) 0.0388(11) 0.000 0.0069(9) 0.000
    C8 0.0451(12) 0.0802(17) 0.0364(11) 0.000 0.0075(9) 0.000
    C9 0.0437(11) 0.0646(14) 0.0357(10) 0.000 0.0066(8) 0.000
    C10 0.0453(11) 0.0540(12) 0.0333(10) 0.000 0.0043(8) 0.000
    C11 0.0469(11) 0.0470(11) 0.0374(10) 0.000 0.0026(9) 0.000
    C12 0.0506(14) 0.093(2) 0.0437(13) 0.000 -0.0045(11) 0.000
    C13 0.071(2) 0.115(6) 0.0359(15) 0.016(2) -0.0032(14) 0.0065(18)
    C14 0.069(2) 0.121(6) 0.0340(15) 0.018(2) 0.0062(14) -0.0074(17)
    C15 0.0488(13) 0.103(2) 0.0362(11) 0.000 0.0087(10) 0.000
    C16 0.0444(12) 0.0626(14) 0.0486(12) 0.000 0.0089(9) 0.000
    C17 0.0879(16) 0.113(2) 0.0838(15) 0.0131(14) 0.0331(12) -0.0305(14)
_geom_special_details
;
All e.s.d.'s (except the e.s.d. in the dihedral angle between two l.s. planes)
are estimated using the full covariance matrix. The cell e.s.d.'s are taken
into account individually in the estimation of e.s.d.'s in distances, angles
and torsion angles; correlations between e.s.d.'s in cell parameters are only
used when they are defined by crystal symmetry. An approximate (isotropic)
treatment of cell e.s.d.'s is used for estimating e.s.d.'s involving l.s.
planes.
;
loop_
    _geom_bond_atom_site_label_1
    _geom_bond_atom_site_label_2
    _geom_bond_site_symmetry_2
    _geom_bond_distance
    _geom_bond_publ_flag
    S1 C1 . 1.698(2) ?
    S1 C4 . 1.724(2) ?
    O1 C7 . 1.220(3) ?
    C1 C2 . 1.353(3) ?
    C1 H1 . 0.9300 ?
    C2 C3 . 1.411(3) ?
    C2 H2 . 0.9300 ?
    C3 C4 . 1.387(3) ?
    C3 H3 . 0.9300 ?
    C4 C5 . 1.433(3) ?
    C5 C6 . 1.328(3) ?
    C5 H5 . 0.9300 ?
    C6 C7 . 1.465(3) ?
    C6 H6 . 0.9300 ?
    C7 C8 . 1.470(3) ?
    C8 C9 . 1.324(3) ?
    C8 H8 . 0.9300 ?
    C9 C10 . 1.457(3) ?
    C9 H9 . 0.9300 ?
    C10 C11 . 1.346(3) ?
    C10 C15 . 1.542(3) ?
    C11 C12 . 1.499(3) ?
    C11 C16 . 1.511(3) ?
    C12 C13 . 1.543(5) ?
    C12 C13 4_565 1.543(5) ?
    C12 H12A . 0.97(2) ?
    C13 C13 4_565 0.856(10) ?
    C13 C14 4_565 1.222(6) ?
    C13 C14 . 1.494(6) ?
    C13 H13A . 0.979(18) ?
    C13 H13B . 0.994(19) ?
    C14 C14 4_565 0.862(11) ?
    C14 C13 4_565 1.222(6) ?
    C14 C15 . 1.580(4) ?
    C14 H14A . 1.015(18) ?
    C14 H14B . 0.99(2) ?
    C15 C17 . 1.528(3) ?
    C15 C17 4_565 1.528(3) ?
    C15 C14 4_565 1.580(4) ?
    C16 H16A . 0.9600 ?
    C16 H16B . 0.9600 ?
    C16 H16C . 0.9600 ?
    C17 H17A . 0.9600 ?
    C17 H17B . 0.9600 ?
    C17 H17C . 0.9600 ?
loop_
    _geom_angle_atom_site_label_1
    _geom_angle_atom_site_label_2
    _geom_angle_atom_site_label_3
    _geom_angle_site_symmetry_1
    _geom_angle_site_symmetry_3
    _geom_angle
    _geom_angle_publ_flag
    C1 S1 C4 . . 91.89(10) ?
    C2 C1 S1 . . 112.24(18) ?
    C2 C1 H1 . . 123.9 ?
    S1 C1 H1 . . 123.9 ?
    C1 C2 C3 . . 113.3(2) ?
    C1 C2 H2 . . 123.3 ?
    C3 C2 H2 . . 123.3 ?
    C4 C3 C2 . . 111.63(19) ?
    C4 C3 H3 . . 124.2 ?
    C2 C3 H3 . . 124.2 ?
    C3 C4 C5 . . 126.24(19) ?
    C3 C4 S1 . . 110.90(16) ?
    C5 C4 S1 . . 122.86(16) ?
    C6 C5 C4 . . 127.5(2) ?
    C6 C5 H5 . . 116.2 ?
    C4 C5 H5 . . 116.2 ?
    C5 C6 C7 . . 121.74(19) ?
    C5 C6 H6 . . 119.1 ?
    C7 C6 H6 . . 119.1 ?
    O1 C7 C6 . . 121.0(2) ?
    O1 C7 C8 . . 121.6(2) ?
    C6 C7 C8 . . 117.42(19) ?
    C9 C8 C7 . . 120.7(2) ?
    C9 C8 H8 . . 119.6 ?
    C7 C8 H8 . . 119.6 ?
    C8 C9 C10 . . 132.8(2) ?
    C8 C9 H9 . . 113.6 ?
    C10 C9 H9 . . 113.6 ?
    C11 C10 C9 . . 118.22(19) ?
    C11 C10 C15 . . 122.08(19) ?
    C9 C10 C15 . . 119.7(2) ?
    C10 C11 C12 . . 123.5(2) ?
    C10 C11 C16 . . 124.87(19) ?
    C12 C11 C16 . . 111.65(19) ?
    C11 C12 C13 . . 112.1(2) ?
    C11 C12 C13 . 4_565 112.1(2) ?
    C13 C12 C13 . 4_565 32.2(4) ?
    C11 C12 H12A . . 109.2(14) ?
    C13 C12 H12A . . 122.5(13) ?
    C13 C12 H12A 4_565 . 95.3(13) ?
    C13 C13 C14 4_565 4_565 90.1(3) ?
    C13 C13 C14 4_565 . 54.9(3) ?
    C14 C13 C14 4_565 . 35.2(5) ?
    C13 C13 C12 4_565 . 73.90(18) ?
    C14 C13 C12 4_565 . 122.3(3) ?
    C14 C13 C12 . . 106.1(3) ?
    C13 C13 H13A 4_565 . 64.1(7) ?
    C14 C13 H13A 4_565 . 119(2) ?
    C14 C13 H13A . . 98.3(16) ?
    C12 C13 H13A . . 103(2) ?
    C13 C13 H13B 4_565 . 158(3) ?
    C14 C13 H13B 4_565 . 68(3) ?
    C14 C13 H13B . . 103(3) ?
    C12 C13 H13B . . 118(2) ?
    H13A C13 H13B . . 125(3) ?
    C14 C14 C13 4_565 4_565 89.9(3) ?
    C14 C14 C13 4_565 . 54.9(3) ?
    C13 C14 C13 4_565 . 35.0(4) ?
    C14 C14 C15 4_565 . 74.18(19) ?
    C13 C14 C15 4_565 . 126.7(3) ?
    C13 C14 C15 . . 109.5(3) ?
    C14 C14 H14A 4_565 . 64.9(6) ?
    C13 C14 H14A 4_565 . 115(2) ?
    C13 C14 H14A . . 96.0(16) ?
    C15 C14 H14A . . 103(2) ?
    C14 C14 H14B 4_565 . 175(4) ?
    C13 C14 H14B 4_565 . 86(4) ?
    C13 C14 H14B . . 121(4) ?
    C15 C14 H14B . . 106(4) ?
    H14A C14 H14B . . 119(4) ?
    C17 C15 C17 . 4_565 109.3(3) ?
    C17 C15 C10 . . 110.80(14) ?
    C17 C15 C10 4_565 . 110.80(14) ?
    C17 C15 C14 . 4_565 121.7(2) ?
    C17 C15 C14 4_565 4_565 94.6(2) ?
    C10 C15 C14 . 4_565 108.4(2) ?
    C17 C15 C14 . . 94.6(2) ?
    C17 C15 C14 4_565 . 121.7(2) ?
    C10 C15 C14 . . 108.4(2) ?
    C14 C15 C14 4_565 . 31.6(4) ?
    C11 C16 H16A . . 109.5 ?
    C11 C16 H16B . . 109.5 ?
    H16A C16 H16B . . 109.5 ?
    C11 C16 H16C . . 109.5 ?
    H16A C16 H16C . . 109.5 ?
    H16B C16 H16C . . 109.5 ?
    C15 C17 H17A . . 109.5 ?
    C15 C17 H17B . . 109.5 ?
    H17A C17 H17B . . 109.5 ?
    C15 C17 H17C . . 109.5 ?
    H17A C17 H17C . . 109.5 ?
    H17B C17 H17C . . 109.5 ?
loop_
    _geom_torsion_atom_site_label_1
    _geom_torsion_atom_site_label_2
    _geom_torsion_atom_site_label_3
    _geom_torsion_atom_site_label_4
    _geom_torsion_site_symmetry_1
    _geom_torsion_site_symmetry_2
    _geom_torsion_site_symmetry_3
    _geom_torsion_site_symmetry_4
    _geom_torsion
    _geom_torsion_publ_flag
    C4 S1 C1 C2 . . . . 0.0 ?
    S1 C1 C2 C3 . . . . 0.0 ?
    C1 C2 C3 C4 . . . . 0.0 ?
    C2 C3 C4 C5 . . . . 180.0 ?
    C2 C3 C4 S1 . . . . 0.0 ?
    C1 S1 C4 C3 . . . . 0.0 ?
    C1 S1 C4 C5 . . . . 180.0 ?
    C3 C4 C5 C6 . . . . 180.0 ?
    S1 C4 C5 C6 . . . . 0.0 ?
    C4 C5 C6 C7 . . . . 180.0 ?
    C5 C6 C7 O1 . . . . 0.0 ?
    C5 C6 C7 C8 . . . . 180.0 ?
    O1 C7 C8 C9 . . . . 0.0 ?
    C6 C7 C8 C9 . . . . 180.0 ?
    C7 C8 C9 C10 . . . . 180.0 ?
    C8 C9 C10 C11 . . . . 180.0 ?
    C8 C9 C10 C15 . . . . 0.0 ?
    C9 C10 C11 C12 . . . . 180.0 ?
    C15 C10 C11 C12 . . . . 0.0 ?
    C9 C10 C11 C16 . . . . 0.0 ?
    C15 C10 C11 C16 . . . . 180.0 ?
    C10 C11 C12 C13 . . . . -17.4(2) ?
    C16 C11 C12 C13 . . . . 162.6(2) ?
    C10 C11 C12 C13 . . . 4_565 17.4(2) ?
    C16 C11 C12 C13 . . . 4_565 -162.6(2) ?
    C11 C12 C13 C13 . . . 4_565 96.72(10) ?
    C11 C12 C13 C14 . . . 4_565 17.1(6) ?
    C13 C12 C13 C14 4_565 . . 4_565 -79.6(5) ?
    C11 C12 C13 C14 . . . . 51.6(4) ?
    C13 C12 C13 C14 4_565 . . . -45.1(3) ?
    C13 C13 C14 C14 4_565 . . 4_565 180.0 ?
    C12 C13 C14 C14 . . . 4_565 -123.8(3) ?
    C14 C13 C14 C13 4_565 . . 4_565 180.0 ?
    C12 C13 C14 C13 . . . 4_565 56.2(3) ?
    C13 C13 C14 C15 4_565 . . . -127.0(4) ?
    C14 C13 C14 C15 4_565 . . . 53.0(4) ?
    C12 C13 C14 C15 . . . . -70.7(4) ?
    C11 C10 C15 C17 . . . . -119.22(17) ?
    C9 C10 C15 C17 . . . . 60.78(17) ?
    C11 C10 C15 C17 . . . 4_565 119.22(17) ?
    C9 C10 C15 C17 . . . 4_565 -60.78(17) ?
    C11 C10 C15 C14 . . . 4_565 16.7(2) ?
    C9 C10 C15 C14 . . . 4_565 -163.3(2) ?
    C11 C10 C15 C14 . . . . -16.7(2) ?
    C9 C10 C15 C14 . . . . 163.3(2) ?
    C14 C14 C15 C17 4_565 . . . -150.87(16) ?
    C13 C14 C15 C17 4_565 . . . 131.5(6) ?
    C13 C14 C15 C17 . . . . 166.3(3) ?
    C14 C14 C15 C17 4_565 . . 4_565 -34.77(18) ?
    C13 C14 C15 C17 4_565 . . 4_565 -112.4(5) ?
    C13 C14 C15 C17 . . . 4_565 -77.6(4) ?
    C14 C14 C15 C10 4_565 . . . 95.42(9) ?
    C13 C14 C15 C10 4_565 . . . 17.8(6) ?
    C13 C14 C15 C10 . . . . 52.6(4) ?
    C13 C14 C15 C14 4_565 . . 4_565 -77.6(6) ?
    C13 C14 C15 C14 . . . 4_565 -42.8(4) ?
data_global
_journal_date_recd_electronic     2012-05-06
_journal_date_accepted     2012-05-17
_journal_name_full     'Acta Crystallographica, Section E'
_journal_year     2012
_journal_volume     68
_journal_issue      6
_journal_page_first     o1859
_journal_page_last     o1859
_journal_paper_category     QO
_journal_paper_doi     10.1107/S1600536812022465
_journal_coeditor_code     NG5270
_publ_contact_author_name     'Shu-Lin Yang'
_publ_contact_author_address
;
Institute of Biotechnology,
Nanjing University of Science and Technology,
Nanjing, Jiangsu Province 210094,
People's Republic of China
;
_publ_contact_author_email     'shulin_yang@126.com'
_publ_contact_author_fax     ?
_publ_contact_author_phone     ?
_publ_section_title
;\
(1<i>E</i>,4<i>E</i>)-1-(Thiophen-2-yl)-5-(2,6,6-trimethylcyclohex-1-en-1-yl)\
penta-1,4-dien-3-one
;
loop_
    _publ_author_name
    _publ_author_footnote
    _publ_author_address
    'Zhang, Ya-Li' .
;
Institute of Biotechnology,
Nanjing University of Science and Technology,
Nanjing, Jiangsu Province 210094,
People's Republic of China
;
    'Xiang, Liu-Fang' .
;
Institute of Biotechnology,
Nanjing University of Science and Technology,
Nanjing, Jiangsu Province 210094,
People's Republic of China
;
    'Zou, Peng' .
;
Institute of Biotechnology,
Nanjing University of Science and Technology,
Nanjing, Jiangsu Province 210094,
People's Republic of China
;
    'Jin, Yi-Jun' .
;
Institute of Biotechnology,
Nanjing University of Science and Technology,
Nanjing, Jiangsu Province 210094,
People's Republic of China
;
    'Yang, Shu-Lin' .
;
Institute of Biotechnology,
Nanjing University of Science and Technology,
Nanjing, Jiangsu Province 210094,
People's Republic of China
;
