# Supplementary material for: (1E,4E)-1-(Thio­phen-2-yl)-5-(2,6,6-trimethyl­cyclo­hex-1-en-1-yl)penta-1,4-dien-3-one
Source: Acta Crystallogr Sect E Struct Rep Online. 2012 May 23;68(Pt 6):o1859. doi: 10.1107/S1600536812022465 (PMC3379426; doi:10.1107/S1600536812022465)
Supplement: Supplementary file 2 [file e-68-o1859-Isup2.hkl]

# 
# h,k,l, Fc-squared, Fo-squared, sigma(Fo-squared) and status flag 
# 
data_I
_shelx_title ' cd21293 in P2(1)/m' 
_shelx_refln_list_code          4 
_shelx_F_calc_maximum       67.48 
_exptl_crystal_F_000       308.00 
_reflns_d_resolution_high  0.8108 
 
loop_ 
 _symmetry_equiv_pos_as_xyz 
 'x, y, z' 
 '-x, y+1/2, -z' 
 '-x, -y, -z' 
 'x, -y-1/2, z' 
 
_cell_length_a     8.3401 
_cell_length_b     6.9084 
_cell_length_c    13.9939 
_cell_angle_alpha  90.000 
_cell_angle_beta   96.082 
_cell_angle_gamma  90.000 
 
_shelx_F_squared_multiplier     1.000 
 
loop_ 
 _refln_index_h 
 _refln_index_k 
 _refln_index_l 
 _refln_F_squared_calc 
 _refln_F_squared_meas 
 _refln_F_squared_sigma 
 _refln_observed_status 
   1   0   0      392.84      414.14     12.24 o 
   2   0   0     2122.05     1699.91    238.85 o 
   3   0   0       13.21        8.92      0.62 o 
   4   0   0      216.43      252.00      5.42 o 
   5   0   0      447.21      500.02     10.61 o 
   6   0   0      159.48      144.99      4.51 o 
   7   0   0       29.33       29.74      0.96 o 
   8   0   0       11.87       10.12      0.58 o 
   9   0   0       19.44       14.21      1.09 o 
  10   0   0        5.93        6.64      0.89 o 
   1   1   0     3164.73     3313.49     48.60 o 
   2   1   0      220.08      202.70      3.03 o 
   3   1   0      647.27      683.40     10.12 o 
   4   1   0       11.23       11.26      0.30 o 
   5   1   0       14.15       15.77      0.40 o 
   6   1   0       17.87       17.68      0.46 o 
   7   1   0      104.07       89.22      1.57 o 
   8   1   0       72.98       69.25      1.56 o 
   9   1   0       14.89       18.81      0.72 o 
  10   1   0        1.66        0.98      0.86 o 
   1   2   0     1852.26     1965.54     33.09 o 
   2   2   0       83.71       89.54      1.41 o 
   3   2   0      183.38      226.65      3.42 o 
   4   2   0        5.38        6.27      0.20 o 
   5   2   0      168.52      180.73      2.85 o 
   6   2   0      150.25      138.48      2.66 o 
   7   2   0       18.55       16.36      0.70 o 
   8   2   0        5.14        4.06      0.36 o 
   9   2   0       14.74       12.90      0.88 o 
   1   3   0      527.64      579.69      9.93 o 
   2   3   0       98.38       83.86      1.62 o 
   3   3   0      249.88      262.75      4.63 o 
   4   3   0       47.53       39.90      0.78 o 
   5   3   0       25.27       26.01      0.60 o 
   6   3   0        0.01        0.06      0.18 o 
   7   3   0       68.24       60.61      1.41 o 
   8   3   0       30.86       33.18      0.98 o 
   9   3   0       15.70       18.86      0.72 o 
   0   4   0     3922.46     4278.24    124.78 o 
   1   4   0      219.85      231.19      4.17 o 
   2   4   0       53.13       59.76      1.28 o 
   3   4   0       23.19       22.05      0.61 o 
   4   4   0        3.40        4.68      0.26 o 
   5   4   0       68.19       69.73      1.29 o 
   6   4   0       43.31       38.75      0.85 o 
   7   4   0       13.17       13.31      0.56 o 
   8   4   0        1.34        1.91      0.41 o 
   9   4   0        5.57        5.26      0.61 o 
   1   5   0       73.01       64.95      1.50 o 
   2   5   0       26.05       25.18      0.73 o 
   3   5   0       63.34       61.24      1.48 o 
   4   5   0        6.12        6.18      0.32 o 
   5   5   0        5.32        6.59      0.34 o 
   6   5   0        1.34        1.39      0.35 o 
   7   5   0       10.72       12.35      0.85 o 
   8   5   0       16.80       19.76      1.02 o 
   0   6   0      673.64      624.38     13.37 o 
   1   6   0       40.49       41.69      1.10 o 
   2   6   0       24.55       25.11      1.02 o 
   3   6   0        1.44        1.44      0.21 o 
   4   6   0        3.55        4.08      0.30 o 
   5   6   0       24.80       25.68      0.83 o 
   6   6   0        7.23        8.05      0.51 o 
   7   6   0        6.66        5.66      0.65 o 
   1   7   0        7.92        7.26      0.42 o 
   2   7   0        5.38        5.42      0.39 o 
   3   7   0        6.14        6.54      0.48 o 
   4   7   0        1.89        2.18      0.46 o 
   5   7   0        3.23        3.64      0.67 o 
   0   8   0       85.34       71.07      2.16 o 
   1   8   0       14.97       16.52      0.65 o 
   2   8   0        1.36        1.69      0.51 o 
   3   8   0        1.22        0.78      0.38 o 
 -10   0   1        6.35        6.89      0.92 o 
  -9   0   1       13.95       12.85      1.08 o 
  -8   0   1       76.72       64.04      2.54 o 
  -7   0   1       36.28       36.18      1.59 o 
  -6   0   1      155.97      140.26      4.57 o 
  -5   0   1      233.35      179.23      5.62 o 
  -4   0   1      128.43      143.53      4.48 o 
  -3   0   1        0.15        0.17      0.15 o 
  -2   0   1      931.49      889.19     26.00 o 
  -1   0   1      922.74      954.16     36.72 o 
   0   0   1     1621.65      765.72     22.82 o 
   1   0   1      415.71      449.88      9.42 o 
   2   0   1      199.49      230.90      4.90 o 
   3   0   1       15.70       13.37      1.59 o 
   4   0   1      188.25      289.91      6.22 o 
   5   0   1       36.60       24.98      0.77 o 
   6   0   1      152.29      142.64      3.29 o 
   7   0   1       35.06       29.37      1.06 o 
   8   0   1       44.75       38.73      1.22 o 
   9   0   1       48.55       41.96      1.99 o 
  10   0   1        0.24        0.75      0.45 o 
 -10   1   1        0.38        2.52      0.44 o 
  -9   1   1       52.63       50.01      1.28 o 
  -8   1   1        6.61        5.86      0.40 o 
  -7   1   1        9.41       10.20      0.36 o 
  -6   1   1      242.83      224.38      3.65 o 
  -5   1   1        0.68        0.47      0.33 o 
  -4   1   1      108.27       85.60      1.60 o 
  -3   1   1     1404.58     1540.15     22.55 o 
  -2   1   1      415.09      397.75      5.90 o 
  -1   1   1     3014.06     3198.50     53.78 o 
   0   1   1      319.99      344.91      5.13 o 
   1   1   1      134.99      146.92      2.21 o 
   2   1   1       58.46       57.29      0.82 o 
   3   1   1       89.56       79.99      1.29 o 
   4   1   1      104.57      126.96      2.02 o 
   5   1   1        0.02        0.59      0.30 o 
   6   1   1       61.28       59.82      1.11 o 
   7   1   1       31.88       30.34      0.70 o 
   8   1   1      145.78      144.70      2.86 o 
   9   1   1       45.13       47.61      1.24 o 
  10   1   1        0.25        0.36      0.32 o 
  -9   2   1        5.19        4.91      0.42 o 
  -8   2   1       62.61       55.32      1.34 o 
  -7   2   1       18.00       18.81      0.63 o 
  -6   2   1      154.90      139.79      4.72 o 
  -5   2   1      183.45      203.56      2.83 o 
  -4   2   1       88.47      103.08      1.93 o 
  -3   2   1       37.47       49.20      1.00 o 
  -2   2   1      675.62      747.03     12.68 o 
  -1   2   1      783.11      913.38     15.46 o 
   0   2   1     3380.96     3673.77    141.62 o 
   1   2   1       12.91       11.05      0.24 o 
   2   2   1       20.06       24.28      0.41 o 
   3   2   1      239.59      250.16      3.39 o 
   4   2   1      363.59      483.59      7.25 o 
   5   2   1      123.61      113.60      1.87 o 
   6   2   1       45.31       40.01      0.82 o 
   7   2   1       54.84       49.10      1.18 o 
   8   2   1       11.98        8.73      0.49 o 
   9   2   1       23.50       19.50      0.73 o 
  -9   3   1       15.52       14.93      0.65 o 
  -8   3   1        0.17        0.17      0.24 o 
  -7   3   1       11.73       11.15      0.51 o 
  -6   3   1       64.06       66.42      1.25 o 
  -5   3   1       19.60       15.35      0.44 o 
  -4   3   1        2.69        2.22      0.30 o 
  -3   3   1      765.17      807.32     13.76 o 
  -2   3   1        7.52        6.13      0.28 o 
  -1   3   1      204.11      224.40      3.99 o 
   0   3   1      113.99       96.81      2.25 o 
   1   3   1       31.95       32.01      3.09 o 
   2   3   1      109.14      113.42      1.83 o 
   3   3   1        0.50        2.00      0.13 o 
   4   3   1        2.26        3.15      0.21 o 
   5   3   1        8.04        6.97      0.35 o 
   6   3   1       36.32       36.54      0.94 o 
   7   3   1       29.97       29.84      0.86 o 
   8   3   1       81.21       79.33      1.78 o 
   9   3   1       18.96       23.37      1.06 o 
  -9   4   1        2.85        3.46      0.50 o 
  -8   4   1       12.08       10.50      0.55 o 
  -7   4   1       16.62       16.77      1.06 o 
  -6   4   1       56.32       54.63      1.10 o 
  -5   4   1      120.29      124.57      2.46 o 
  -4   4   1       21.32       20.68      0.61 o 
  -3   4   1       10.51       12.72      0.34 o 
  -2   4   1      111.11      108.71      2.12 o 
  -1   4   1       33.37       41.50      0.99 o 
   0   4   1      682.75      698.44     14.71 o 
   1   4   1       35.73       40.14      0.95 o 
   2   4   1        2.19        2.66      0.34 o 
   3   4   1       21.67       15.17      0.42 o 
   4   4   1       68.06       68.74      1.24 o 
   5   4   1       46.97       43.94      0.90 o 
   6   4   1       28.41       28.61      0.90 o 
   7   4   1       21.49       17.99      1.34 o 
   8   4   1        2.27        1.85      0.41 o 
  -8   5   1        0.48        0.49      0.36 o 
  -7   5   1        0.24        0.47      0.26 o 
  -6   5   1       38.55       40.67      1.02 o 
  -5   5   1        0.21        0.58      0.17 o 
  -4   5   1       33.35       32.07      1.50 o 
  -3   5   1       65.42       63.00      1.40 o 
  -2   5   1       45.64       42.76      0.88 o 
  -1   5   1      111.49      100.19      1.75 o 
   0   5   1        0.30        0.67      0.22 o 
   1   5   1       85.66       81.24      2.27 o 
   2   5   1        8.45        8.82      0.36 o 
   3   5   1        6.19        6.06      0.31 o 
   4   5   1        0.54        0.54      0.15 o 
   5   5   1        1.69        1.52      0.21 o 
   6   5   1       14.16       16.80      0.64 o 
   7   5   1       16.08       14.75      0.92 o 
   8   5   1       24.13       24.66      3.19 o 
  -7   6   1        4.34        4.17      0.43 o 
  -6   6   1       13.63       14.62      0.67 o 
  -5   6   1       32.41       31.78      0.81 o 
  -4   6   1        6.84        7.17      0.40 o 
  -3   6   1        0.06       -0.02      0.19 o 
  -2   6   1        9.09        8.89      0.50 o 
  -1   6   1        0.02       -0.51      0.59 o 
   0   6   1      108.30       99.71      1.80 o 
   1   6   1       26.67       25.09      1.12 o 
   2   6   1        3.59        3.95      0.30 o 
   3   6   1        0.65        0.76      0.19 o 
   4   6   1        8.37        6.62      0.44 o 
   5   6   1        8.18       10.38      0.52 o 
   6   6   1       10.96       10.42      0.82 o 
   7   6   1        5.25        5.60      0.65 o 
  -5   7   1        0.05        0.21      0.24 o 
  -4   7   1        4.14        5.51      0.47 o 
  -3   7   1       15.33       16.45      0.63 o 
  -2   7   1        3.78        4.92      0.44 o 
  -1   7   1        8.97        7.96      0.68 o 
   0   7   1        1.02        1.37      0.22 o 
   1   7   1       10.44       10.89      0.49 o 
   2   7   1        4.78        5.64      0.44 o 
   3   7   1        0.43        0.15      0.29 o 
   4   7   1        0.03        0.29      0.35 o 
   5   7   1        0.48        0.06      0.33 o 
  -3   8   1        0.04       -0.02      0.25 o 
  -2   8   1        1.08        1.62      0.39 o 
  -1   8   1        0.19        0.11      0.26 o 
   0   8   1       19.13       20.27      1.04 o 
   1   8   1        4.41        4.88      0.69 o 
   2   8   1        0.01       -0.02      0.31 o 
   3   8   1        0.18        0.12      0.33 o 
 -10   0   2        3.92        3.59      0.70 o 
  -9   0   2       11.88       11.80      1.03 o 
  -8   0   2      141.02      130.54      4.50 o 
  -7   0   2        3.14        1.76      0.73 o 
  -6   0   2      202.59      193.05      6.09 o 
  -5   0   2        0.13        0.14      0.10 o 
  -4   0   2       20.44       18.09      0.82 o 
  -3   0   2      407.65      434.34     12.85 o 
  -2   0   2        8.24        7.58      0.26 o 
  -1   0   2       30.86       47.52      0.86 o 
   1   0   2     2275.95     2459.34     51.13 o 
   2   0   2      187.04      186.32      3.99 o 
   3   0   2     1173.98     1250.63     26.05 o 
   4   0   2        0.64        0.50      0.13 o 
   5   0   2      304.78      312.28      6.75 o 
   6   0   2       79.48       81.29      2.03 o 
   7   0   2       23.23       21.01      0.79 o 
   8   0   2        5.58        2.31      0.98 o 
   9   0   2        7.33        7.09      0.90 o 
  10   0   2        5.63        8.73      1.03 o 
 -10   1   2        0.67        0.45      0.33 o 
  -9   1   2       30.48       31.11      0.93 o 
  -8   1   2        7.36        7.18      0.43 o 
  -7   1   2       42.51       36.47      0.93 o 
  -6   1   2      696.25      712.22     10.65 o 
  -5   1   2      279.92      297.57      5.22 o 
  -4   1   2      130.95      153.45      2.38 o 
  -3   1   2      680.37      764.93     12.96 o 
  -2   1   2      112.64      107.19      1.92 o 
  -1   1   2     2712.36     2866.98     41.94 o 
   0   1   2     4552.91     4807.73    105.57 o 
   1   1   2      196.13      189.75      2.56 o 
   2   1   2      130.37      124.80      4.16 o 
   3   1   2      800.00      970.07     16.52 o 
   4   1   2        1.91        1.98      0.19 o 
   5   1   2        2.61        2.90      0.31 o 
   6   1   2      210.30      199.31     10.03 o 
   7   1   2       44.48       42.47      1.25 o 
   8   1   2        0.26        0.56      0.28 o 
   9   1   2        3.20        4.59      0.42 o 
  -9   2   2       22.74       21.40      0.76 o 
  -8   2   2       71.04       65.88      1.52 o 
  -7   2   2       24.88       20.07      0.65 o 
  -6   2   2       38.78       36.19      0.91 o 
  -5   2   2       29.60       32.52      0.63 o 
  -4   2   2       43.40       51.84      1.08 o 
  -3   2   2       59.65       44.09      0.92 o 
  -2   2   2      427.49      454.59      7.80 o 
  -1   2   2      561.48      691.20     10.34 o 
   0   2   2        9.94       17.59      0.56 o 
   1   2   2     1297.34     1503.59     29.29 o 
   2   2   2       23.92       17.93      0.38 o 
   3   2   2      618.65      673.96      8.93 o 
   4   2   2       16.12       12.48      0.36 o 
   5   2   2      149.69      143.84      5.23 o 
   6   2   2       82.26       80.96      1.90 o 
   7   2   2       18.89       17.32      0.61 o 
   8   2   2       10.65        8.05      0.47 o 
   9   2   2        9.51       10.68      0.58 o 
  -9   3   2       16.45       17.52      0.71 o 
  -8   3   2        5.92        6.43      0.45 o 
  -7   3   2       33.30       29.87      0.86 o 
  -6   3   2      458.99      478.47      7.27 o 
  -5   3   2       61.31       57.08      1.23 o 
  -4   3   2      185.81      181.80      3.31 o 
  -3   3   2       47.01       41.11      0.93 o 
  -2   3   2      152.47      164.98      2.57 o 
  -1   3   2     1956.43     2245.50     32.89 o 
   0   3   2      318.73      387.07      6.72 o 
   1   3   2      197.52      187.05      2.89 o 
   2   3   2        5.13        5.66      0.19 o 
   3   3   2      555.70      555.04      7.41 o 
   4   3   2       11.17       13.30      0.31 o 
   5   3   2       11.11        9.68      0.33 o 
   6   3   2      115.79      109.73      2.41 o 
   7   3   2       11.17       10.48      0.56 o 
   8   3   2        2.35        3.42      0.46 o 
   9   3   2        1.61        2.43      0.44 o 
  -9   4   2       12.68       13.55      0.67 o 
  -8   4   2       35.71       34.49      1.01 o 
  -7   4   2        8.13        8.19      0.41 o 
  -6   4   2        8.59        9.46      0.40 o 
  -5   4   2        3.12        2.80      0.26 o 
  -4   4   2        5.52        3.56      0.52 o 
  -3   4   2       61.15       53.70      1.20 o 
  -2   4   2       75.36       67.79      1.20 o 
  -1   4   2       59.05       65.17      1.18 o 
   0   4   2       47.04       54.27      1.45 o 
   1   4   2      165.10      188.37      2.97 o 
   2   4   2       15.42       13.24      0.38 o 
   3   4   2      178.81      177.25      2.81 o 
   4   4   2        8.60        8.48      0.31 o 
   5   4   2       51.48       47.34      0.94 o 
   6   4   2       19.04       18.44      0.86 o 
   7   4   2        0.84        1.31      0.36 o 
   8   4   2        4.78        2.65      0.45 o 
  -8   5   2        3.45        2.23      0.36 o 
  -7   5   2       21.94       22.59      0.67 o 
  -6   5   2      155.41      158.47      2.97 o 
  -5   5   2       26.37       24.92      0.75 o 
  -4   5   2       25.99       20.27      0.94 o 
  -3   5   2       46.56       41.47      1.04 o 
  -2   5   2        0.83        0.95      0.25 o 
  -1   5   2      255.46      266.09      6.27 o 
   0   5   2      162.05      155.29      5.86 o 
   1   5   2        1.11        1.40      0.19 o 
   2   5   2       18.48       17.39      0.48 o 
   3   5   2       38.64       32.96      0.72 o 
   4   5   2        1.57        1.41      0.25 o 
   5   5   2        1.73        1.47      0.24 o 
   6   5   2       13.57       12.35      0.80 o 
   7   5   2        5.34        6.48      0.64 o 
   8   5   2        0.38        0.10      0.61 o 
  -7   6   2        1.35        2.70      0.64 o 
  -6   6   2        1.77        1.56      0.27 o 
  -5   6   2        0.09        0.61      0.22 o 
  -4   6   2        0.08        0.19      0.20 o 
  -3   6   2       13.76       12.45      0.55 o 
  -2   6   2       11.46       10.79      0.56 o 
  -1   6   2       11.86       10.55      0.44 o 
   0   6   2       25.00       26.00      0.69 o 
   1   6   2       19.54       17.97      0.55 o 
   2   6   2        6.41        7.14      0.36 o 
   3   6   2       32.15       29.03      0.86 o 
   4   6   2        2.20        2.51      0.66 o 
   5   6   2        8.89        7.91      0.70 o 
   6   6   2        2.10        2.31      0.43 o 
   7   6   2        0.06        0.11      0.32 o 
  -5   7   2        6.15        6.13      0.51 o 
  -4   7   2        5.59        6.94      0.49 o 
  -3   7   2        7.24        7.36      0.52 o 
  -2   7   2        0.63        0.76      0.30 o 
  -1   7   2       64.38       59.89      1.50 o 
   0   7   2       19.80       19.32      0.63 o 
   1   7   2        1.19        1.37      0.66 o 
   2   7   2        1.19        1.90      0.39 o 
   3   7   2        7.54        5.69      0.92 o 
   4   7   2        0.02        0.00      0.30 o 
   5   7   2        0.42        1.32      0.61 o 
  -3   8   2        0.41        0.85      0.33 o 
  -2   8   2        2.21        3.33      0.56 o 
  -1   8   2        4.52        3.77      0.61 o 
   0   8   2        5.26        3.88      0.60 o 
   1   8   2        3.55        3.49      0.54 o 
   2   8   2        1.24        0.88      0.36 o 
   3   8   2        3.90        4.93      0.99 o 
 -10   0   3       17.22       19.67      1.33 o 
  -9   0   3       76.12       80.74      3.17 o 
  -8   0   3       44.99       47.15      2.02 o 
  -7   0   3       43.24       36.16      4.91 o 
  -6   0   3        1.77        1.95      0.68 o 
  -5   0   3      119.20      118.47      3.84 o 
  -4   0   3      232.95      245.49      7.46 o 
  -3   0   3      371.62      349.94     10.42 o 
  -2   0   3     1360.06     1326.48     30.24 o 
  -1   0   3     3048.72     3118.01     52.62 o 
   0   0   3      164.78      156.80     22.89 o 
   1   0   3     1213.66     1318.22     27.43 o 
   2   0   3      129.65      132.97      2.91 o 
   3   0   3     1562.76     1762.73     36.68 o 
   4   0   3      174.05      170.78      3.79 o 
   5   0   3      114.41      127.77      2.95 o 
   6   0   3        0.16        0.53      0.29 o 
   7   0   3       96.44       84.60      2.17 o 
   8   0   3       11.00       14.46      0.69 o 
   9   0   3       25.62       26.22      1.55 o 
 -10   1   3        3.86        4.22      0.52 o 
  -9   1   3        2.87        3.64      0.37 o 
  -8   1   3       53.98       49.57      2.04 o 
  -7   1   3        1.21        0.98      0.22 o 
  -6   1   3      592.11      598.91     10.35 o 
  -5   1   3      220.13      228.01      4.05 o 
  -4   1   3       26.24       32.40      0.72 o 
  -3   1   3      245.93      272.04      4.72 o 
  -2   1   3       63.11       96.16      1.50 o 
  -1   1   3      573.47      586.76      8.69 o 
   0   1   3       66.23       55.54      1.00 o 
   1   1   3       16.97       15.23      0.39 o 
   2   1   3        0.65        2.02      0.11 o 
   3   1   3      510.84      608.43      9.06 o 
   4   1   3      154.25      151.04      2.39 o 
   5   1   3       69.77       64.64      1.16 o 
   6   1   3      265.99      264.67      4.14 o 
   7   1   3       79.66       71.23      1.56 o 
   8   1   3        3.19        2.96      0.39 o 
   9   1   3        2.04        2.69      0.55 o 
  -9   2   3       46.51       48.28      1.88 o 
  -8   2   3       38.00       38.56      1.04 o 
  -7   2   3       47.52       41.74      1.05 o 
  -6   2   3       21.67       20.67      0.77 o 
  -5   2   3      184.92      175.73      5.93 o 
  -4   2   3       12.60       10.64      0.45 o 
  -3   2   3      728.67      807.10     13.73 o 
  -2   2   3       49.93       37.12      0.67 o 
  -1   2   3       10.00       11.00      0.55 o 
   0   2   3      195.33      196.91      3.01 o 
   1   2   3       41.21       49.19      0.73 o 
   2   2   3      143.74      146.17      2.19 o 
   3   2   3      454.70      493.60      8.53 o 
   4   2   3      247.40      258.58      3.98 o 
   5   2   3       46.37       53.99      1.01 o 
   6   2   3        0.00        0.51      0.15 o 
   7   2   3       94.81       90.27      1.91 o 
   8   2   3        9.80       12.49      0.57 o 
   9   2   3       15.42       16.85      0.87 o 
  -9   3   3        3.27        4.06      1.05 o 
  -8   3   3       29.75       27.28      0.86 o 
  -7   3   3        1.22        1.42      0.26 o 
  -6   3   3      387.05      396.86      7.00 o 
  -5   3   3      107.69      109.66      2.14 o 
  -4   3   3       32.74       31.53      0.79 o 
  -3   3   3       87.58       88.17      1.74 o 
  -2   3   3       67.79       82.03      1.37 o 
  -1   3   3      159.05      137.90      2.55 o 
   0   3   3      264.62      257.25      4.54 o 
   1   3   3       48.82       48.17      0.77 o 
   2   3   3       21.28       19.22      0.41 o 
   3   3   3       87.79      102.56      1.49 o 
   4   3   3       13.57        9.86      0.32 o 
   5   3   3      101.32       89.28      1.55 o 
   6   3   3      124.83      121.94      2.42 o 
   7   3   3       75.88       67.21      1.98 o 
   8   3   3        0.10       -0.27      0.25 o 
   9   3   3        0.60        0.78      0.35 o 
  -9   4   3       15.75       19.17      0.77 o 
  -8   4   3       12.26       13.43      0.63 o 
  -7   4   3       11.72       12.77      0.48 o 
  -6   4   3       10.33       10.95      0.54 o 
  -5   4   3       41.79       40.30      1.00 o 
  -4   4   3       26.42       31.70      0.83 o 
  -3   4   3      145.25      159.66      3.01 o 
  -2   4   3       61.99       62.22      1.25 o 
  -1   4   3        0.33        0.67      0.18 o 
   0   4   3        4.68        2.35      0.22 o 
   1   4   3       59.29       60.44      1.08 o 
   2   4   3       55.82       47.27      0.89 o 
   3   4   3      170.62      160.99      2.29 o 
   4   4   3       99.74      101.37      1.52 o 
   5   4   3       33.30       36.11      1.25 o 
   6   4   3        0.39        0.32      0.28 o 
   7   4   3       51.34       49.16      1.65 o 
   8   4   3        6.90        8.70      0.74 o 
  -8   5   3        1.50        2.09      0.37 o 
  -7   5   3        0.05       -0.02      0.20 o 
  -6   5   3       98.74       93.87      1.99 o 
  -5   5   3       69.31       62.52      1.43 o 
  -4   5   3        9.27        9.80      0.47 o 
  -3   5   3       18.15       15.00      0.58 o 
  -2   5   3       33.95       37.48      0.81 o 
  -1   5   3       56.23       50.91      2.64 o 
   0   5   3       77.50       79.27      1.65 o 
   1   5   3       46.86       44.17      0.89 o 
   2   5   3        3.36        3.71      0.23 o 
   3   5   3       34.81       31.31      0.84 o 
   4   5   3        4.41        3.48      0.30 o 
   5   5   3       23.39       25.44      1.05 o 
   6   5   3       68.57       65.55      2.03 o 
   7   5   3       22.18       21.73      1.76 o 
  -7   6   3        0.69        0.58      0.23 o 
  -6   6   3        0.90        1.56      0.29 o 
  -5   6   3        2.26        2.36      0.37 o 
  -4   6   3       21.34       24.43      1.09 o 
  -3   6   3       15.48       19.16      0.70 o 
  -2   6   3       27.02       26.11      0.84 o 
  -1   6   3        0.01        0.18      0.17 o 
   0   6   3        0.00       -0.07      0.15 o 
   1   6   3       25.48       25.86      1.26 o 
   2   6   3       15.81       14.68      0.73 o 
   3   6   3       49.57       42.86      1.45 o 
   4   6   3       25.97       26.94      1.12 o 
   5   6   3       14.87       14.77      0.92 o 
   6   6   3        0.45        0.53      0.33 o 
  -5   7   3       13.02       14.04      0.65 o 
  -4   7   3        4.92        5.18      0.45 o 
  -3   7   3        1.79        0.99      0.29 o 
  -2   7   3       14.55       13.16      0.68 o 
  -1   7   3       11.51       14.11      0.89 o 
   0   7   3       18.90       19.58      0.98 o 
   1   7   3       11.75       11.98      1.00 o 
   2   7   3        1.70        1.74      0.41 o 
   3   7   3        4.38        3.50      0.59 o 
   4   7   3        0.03        0.32      0.43 o 
   5   7   3        6.59        7.14      0.70 o 
  -3   8   3        4.28        5.99      0.75 o 
  -2   8   3        1.46        1.61      0.46 o 
  -1   8   3        0.69        1.11      0.58 o 
   0   8   3        1.07        1.51      0.43 o 
   1   8   3        2.14        3.08      0.50 o 
   2   8   3        5.39        6.95      2.02 o 
 -10   0   4       18.80       21.22      1.40 o 
  -9   0   4       21.98       26.00      1.48 o 
  -8   0   4       48.02       46.76      2.01 o 
  -7   0   4      201.24      172.02      5.83 o 
  -6   0   4       51.62       47.20      1.85 o 
  -5   0   4       54.56       49.76      1.85 o 
  -4   0   4       80.41       82.14      2.71 o 
  -3   0   4      585.56      633.75     13.17 o 
  -2   0   4        8.76       13.51      0.35 o 
  -1   0   4      449.13      534.60      9.12 o 
   0   0   4      102.10      100.60      2.86 o 
   1   0   4       54.78       36.39      0.93 o 
   2   0   4     1005.64     1115.57     23.30 o 
   3   0   4      664.19      752.99     15.81 o 
   4   0   4      127.91      141.32      3.20 o 
   5   0   4        0.34        1.27      0.26 o 
   6   0   4       36.88       30.84      0.99 o 
   7   0   4      257.22      246.16      5.55 o 
   8   0   4        6.49        8.18      0.57 o 
   9   0   4       17.84       17.96      1.39 o 
 -10   1   4        4.13        3.46      0.50 o 
  -9   1   4        4.43        5.36      0.52 o 
  -8   1   4       14.61       13.84      0.59 o 
  -7   1   4      132.26      135.44      3.23 o 
  -6   1   4        7.96        8.49      0.52 o 
  -5   1   4       40.94       36.02      0.83 o 
  -4   1   4       20.23       23.61      0.62 o 
  -3   1   4      292.38      313.07      5.42 o 
  -2   1   4       12.19       19.79      0.40 o 
  -1   1   4      246.76      229.08      3.49 o 
   0   1   4     1187.54     1270.57     18.72 o 
   1   1   4      682.60      730.78     12.55 o 
   2   1   4      340.92      397.69      5.97 o 
   3   1   4        0.05        0.13      0.09 o 
   4   1   4      219.56      220.79      3.43 o 
   5   1   4       64.02       67.62      1.22 o 
   6   1   4      107.02      111.53      1.91 o 
   7   1   4       26.18       22.31      0.61 o 
   8   1   4        1.19        1.29      0.38 o 
   9   1   4        2.58        2.81      0.44 o 
  -9   2   4       12.80       15.08      0.95 o 
  -8   2   4       50.62       49.19      1.23 o 
  -7   2   4      180.86      173.90      4.04 o 
  -6   2   4       29.30       32.25      0.82 o 
  -5   2   4       38.43       36.76      1.39 o 
  -4   2   4      122.83      120.26      2.26 o 
  -3   2   4      357.72      394.81      5.91 o 
  -2   2   4       26.70       23.82      0.48 o 
  -1   2   4        0.77        1.29      0.15 o 
   0   2   4       48.48       56.87      0.97 o 
   1   2   4      222.59      202.82      3.64 o 
   2   2   4       81.51       71.76      1.44 o 
   3   2   4      861.47      916.26     13.59 o 
   4   2   4       11.62       11.79      0.98 o 
   5   2   4       17.47       18.45      0.57 o 
   6   2   4       51.30       52.21      1.87 o 
   7   2   4      125.35      114.13      2.33 o 
   8   2   4       11.96       12.51      0.74 o 
   9   2   4        9.97        9.42      0.73 o 
  -9   3   4        0.06       -0.12      0.24 o 
  -8   3   4        1.78        2.32      0.43 o 
  -7   3   4       29.48       31.03      0.86 o 
  -6   3   4        5.93        6.48      0.38 o 
  -5   3   4       61.51       58.20      1.28 o 
  -4   3   4       64.81       63.90      2.57 o 
  -3   3   4       60.44       63.05      1.33 o 
  -2   3   4       61.60       45.39      0.84 o 
  -1   3   4        3.70        2.42      0.16 o 
   0   3   4      322.79      325.26      4.95 o 
   1   3   4       51.73       46.99      0.74 o 
   2   3   4      196.88      210.33      2.89 o 
   3   3   4        7.51        5.79      0.27 o 
   4   3   4       87.76       83.04      1.64 o 
   5   3   4       33.35       34.23      0.81 o 
   6   3   4       37.68       35.66      1.25 o 
   7   3   4       20.70       20.37      0.92 o 
   8   3   4        0.00        0.05      0.29 o 
   9   3   4        1.58        1.49      0.50 o 
  -8   4   4       13.82       14.54      0.66 o 
  -7   4   4       68.92       63.82      1.48 o 
  -6   4   4        0.06        0.45      0.20 o 
  -5   4   4        3.29        2.74      0.49 o 
  -4   4   4       90.78       87.17      1.81 o 
  -3   4   4      126.09      128.86      5.66 o 
  -2   4   4       11.36       10.31      0.33 o 
  -1   4   4        0.64        0.98      0.16 o 
   0   4   4        0.42        0.57      0.15 o 
   1   4   4        9.08        8.92      0.29 o 
   2   4   4       49.87       42.18      0.71 o 
   3   4   4      191.55      183.85      3.59 o 
   4   4   4       10.16       10.10      0.51 o 
   5   4   4        0.25       -0.09      0.30 o 
   6   4   4       13.43       12.43      0.75 o 
   7   4   4       42.30       41.88      1.49 o 
   8   4   4        6.12        5.82      0.98 o 
  -8   5   4        2.38        3.20      0.32 o 
  -7   5   4       19.67       16.64      0.96 o 
  -6   5   4        0.07        0.28      0.22 o 
  -5   5   4        0.32        0.62      0.26 o 
  -4   5   4        0.07        0.09      0.19 o 
  -3   5   4       80.78       82.86      1.79 o 
  -2   5   4        0.07        0.72      0.23 o 
  -1   5   4       24.12       23.10      0.59 o 
   0   5   4       12.32       10.39      0.51 o 
   1   5   4       38.94       35.65      0.75 o 
   2   5   4       26.38       22.70      0.66 o 
   3   5   4        0.24        0.19      0.36 o 
   4   5   4       24.31       21.97      0.94 o 
   5   5   4        6.56        5.37      0.54 o 
   6   5   4        3.75        3.52      0.50 o 
   7   5   4       12.29       12.17      0.86 o 
  -7   6   4       22.47       23.62      0.93 o 
  -6   6   4        0.15       -0.02      0.23 o 
  -5   6   4        1.28        1.60      0.31 o 
  -4   6   4       17.17       16.63      0.67 o 
  -3   6   4       45.37       46.82      1.35 o 
  -2   6   4        0.00       -0.22      0.24 o 
  -1   6   4        0.10        0.09      0.20 o 
   0   6   4        2.46        2.92      0.43 o 
   1   6   4        0.22        0.38      0.24 o 
   2   6   4       18.69       18.07      0.83 o 
   3   6   4       26.55       23.46      1.15 o 
   4   6   4        4.40        4.71      0.79 o 
   5   6   4        0.83        0.34      0.31 o 
   6   6   4        1.93        2.63      1.18 o 
  -5   7   4        0.33        0.47      0.28 o 
  -4   7   4        0.50        0.73      0.30 o 
  -3   7   4       11.17       11.92      0.66 o 
  -2   7   4        0.19        1.15      0.43 o 
  -1   7   4        0.57        1.24      0.40 o 
   0   7   4        3.02        3.00      0.73 o 
   1   7   4        4.92        4.42      0.51 o 
   2   7   4        8.19        7.80      0.63 o 
   3   7   4        0.04        0.90      0.32 o 
   4   7   4        2.17        2.49      0.46 o 
   5   7   4        0.44       -0.25      0.30 o 
  -2   8   4        0.10        0.69      0.41 o 
  -1   8   4        0.08       -0.07      0.36 o 
   0   8   4        0.01        0.32      0.32 o 
   1   8   4        0.02        0.46      0.36 o 
   2   8   4        1.10        2.47      0.58 o 
 -10   0   5       11.88       11.20      1.11 o 
  -9   0   5        2.10        3.09      0.61 o 
  -8   0   5      116.66      110.79      3.91 o 
  -7   0   5      234.32      225.42      7.18 o 
  -6   0   5      130.98      114.31      3.84 o 
  -5   0   5      435.59      439.87     13.20 o 
  -4   0   5       61.49       50.11      1.79 o 
  -3   0   5     2648.66     2911.71     59.90 o 
  -2   0   5      242.13      267.41      4.65 o 
  -1   0   5      136.28      152.10     10.83 o 
   0   0   5       20.85       15.97      0.49 o 
   1   0   5      421.32      403.45      8.54 o 
   2   0   5      206.92      241.39      5.22 o 
   3   0   5      216.64      247.38      5.38 o 
   4   0   5      362.16      361.36      7.79 o 
   5   0   5      318.86      317.53      6.93 o 
   6   0   5      174.30      168.64      3.90 o 
   7   0   5       34.46       30.71      1.07 o 
   8   0   5       23.41       24.32      0.97 o 
   9   0   5       12.11       13.62      0.74 o 
 -10   1   5       26.40       29.72      1.24 o 
  -9   1   5       16.55       16.63      0.82 o 
  -8   1   5       14.45       15.04      0.64 o 
  -7   1   5        8.92        9.20      0.55 o 
  -6   1   5        0.02       -0.21      0.18 o 
  -5   1   5       49.80       45.77      1.01 o 
  -4   1   5      214.46      232.46      4.11 o 
  -3   1   5     1063.08     1208.93     17.76 o 
  -2   1   5     2658.36     2998.26     39.27 o 
  -1   1   5        0.17        1.07      0.09 o 
   0   1   5      446.90      486.13      5.89 o 
   1   1   5      346.89      402.87      6.04 o 
   2   1   5       37.91       59.55      1.03 o 
   3   1   5      142.25      139.55      2.23 o 
   4   1   5      394.38      417.24      6.33 o 
   5   1   5        2.30        2.97      0.22 o 
   6   1   5      228.30      219.50      3.51 o 
   7   1   5        4.47        4.97      0.32 o 
   8   1   5        3.86        4.59      0.38 o 
   9   1   5       10.78       13.74      0.80 o 
  -9   2   5        0.01       -0.16      0.23 o 
  -8   2   5       47.52       49.18      1.52 o 
  -7   2   5       82.87       83.14      2.17 o 
  -6   2   5      216.27      204.11      3.75 o 
  -5   2   5      129.78      123.18      2.97 o 
  -4   2   5      198.71      185.50      3.37 o 
  -3   2   5      885.11     1011.51     14.91 o 
  -2   2   5        0.00        0.38      0.09 o 
  -1   2   5      165.73      170.17      2.38 o 
   0   2   5       19.10       18.90      0.41 o 
   1   2   5      458.90      459.14      8.01 o 
   2   2   5       12.68       17.88      0.53 o 
   3   2   5       63.51       69.08      1.20 o 
   4   2   5      129.71      138.24      2.25 o 
   5   2   5      309.72      302.59      4.70 o 
   6   2   5      111.64      107.82      2.21 o 
   7   2   5       44.97       42.81      1.41 o 
   8   2   5       12.19       12.97      0.76 o 
   9   2   5       10.41       11.44      0.80 o 
  -9   3   5        8.78        8.98      0.68 o 
  -8   3   5        5.59        7.28      0.61 o 
  -7   3   5        1.50        1.88      0.35 o 
  -6   3   5        6.92        7.16      0.41 o 
  -5   3   5       53.97       51.45      1.17 o 
  -4   3   5       16.64       17.00      0.55 o 
  -3   3   5      626.49      708.13     10.54 o 
  -2   3   5      368.27      372.16      6.53 o 
  -1   3   5      105.93       98.63      1.64 o 
   0   3   5       57.18       48.02      0.89 o 
   1   3   5        9.97       10.06      1.32 o 
   2   3   5       20.79       16.61      0.54 o 
   3   3   5       27.85       27.47      1.57 o 
   4   3   5      263.93      257.15      5.82 o 
   5   3   5        2.02        2.52      0.27 o 
   6   3   5      107.14      100.06      2.65 o 
   7   3   5        6.75        8.00      0.65 o 
   8   3   5        3.74        4.20      0.75 o 
  -8   4   5       27.75       27.26      0.87 o 
  -7   4   5       31.31       31.09      0.91 o 
  -6   4   5       74.49       67.40      1.52 o 
  -5   4   5       75.49       70.81      1.56 o 
  -4   4   5       55.76       47.36      1.14 o 
  -3   4   5      326.03      340.13      6.07 o 
  -2   4   5        1.30        2.40      0.21 o 
  -1   4   5       13.65       14.38      0.70 o 
   0   4   5       50.55       43.04      1.88 o 
   1   4   5      160.78      146.57      2.10 o 
   2   4   5        2.08        2.12      0.22 o 
   3   4   5       17.48       15.52      1.19 o 
   4   4   5       32.17       34.57      0.94 o 
   5   4   5      117.20      110.13      2.88 o 
   6   4   5       68.41       69.92      2.53 o 
   7   4   5       22.66       21.92      1.02 o 
   8   4   5        7.57        9.67      0.79 o 
  -8   5   5        0.38        0.30      0.23 o 
  -7   5   5        1.40        1.73      0.32 o 
  -6   5   5        0.42        0.31      0.22 o 
  -5   5   5        4.56        3.55      0.35 o 
  -4   5   5       22.97       24.61      0.86 o 
  -3   5   5      105.96      101.57      2.61 o 
  -2   5   5      142.42      138.06      3.43 o 
  -1   5   5        8.37        8.26      0.36 o 
   0   5   5       50.33       46.05      0.99 o 
   1   5   5       16.78       13.28      2.09 o 
   2   5   5        0.27        0.53      0.31 o 
   3   5   5       34.21       34.23      1.21 o 
   4   5   5       45.06       43.24      2.02 o 
   5   5   5        2.19        3.01      0.44 o 
   6   5   5       47.42       48.10      1.67 o 
   7   5   5        1.37        1.30      0.46 o 
  -6   6   5       17.34       17.56      0.77 o 
  -5   6   5       19.12       18.67      0.73 o 
  -4   6   5       14.69       15.25      0.69 o 
  -3   6   5       66.16       60.94      1.50 o 
  -2   6   5        0.22       -0.23      0.22 o 
  -1   6   5        2.55        2.20      0.45 o 
   0   6   5       12.25       13.79      0.60 o 
   1   6   5       36.24       31.26      1.12 o 
   2   6   5        0.83        1.94      0.34 o 
   3   6   5        3.20        3.33      0.44 o 
   4   6   5        6.95        6.57      0.62 o 
   5   6   5       28.22       29.22      1.25 o 
   6   6   5       23.75       22.22      1.11 o 
  -5   7   5        1.20        1.92      0.33 o 
  -4   7   5        4.89        5.98      0.50 o 
  -3   7   5       26.12       29.38      1.24 o 
  -2   7   5       20.80       21.38      1.09 o 
  -1   7   5        4.58        6.64      0.75 o 
   0   7   5        4.02        4.24      0.57 o 
   1   7   5        0.96        0.64      0.35 o 
   2   7   5        1.36        1.80      0.37 o 
   3   7   5        5.46        5.76      0.59 o 
   4   7   5       10.72       10.46      0.80 o 
  -2   8   5        0.41        1.04      0.56 o 
  -1   8   5        0.92        1.57      0.47 o 
   0   8   5        2.10        3.25      0.53 o 
   1   8   5        4.24        3.70      0.71 o 
  -9   0   6        0.97        0.87      0.48 o 
  -8   0   6       26.34       28.64      1.46 o 
  -7   0   6        6.95        7.27      0.72 o 
  -6   0   6      148.21      140.80      4.62 o 
  -5   0   6      480.97      491.95     14.74 o 
  -4   0   6        3.03        0.14      0.15 o 
  -3   0   6       31.36       43.99      0.92 o 
  -2   0   6      161.83      200.26      3.54 o 
  -1   0   6      375.77      400.65      8.50 o 
   0   0   6        3.94        5.18      0.27 o 
   1   0   6     4169.75     4568.32    122.04 o 
   2   0   6       16.25       25.40      0.77 o 
   3   0   6        0.34        0.13      0.20 o 
   4   0   6       55.06       49.18      1.33 o 
   5   0   6        6.01        7.94      0.47 o 
   6   0   6      249.99      266.97      5.97 o 
   7   0   6       14.20       13.98      0.72 o 
   8   0   6        4.61        7.07      0.57 o 
   9   0   6        1.31        2.38      0.54 o 
  -9   1   6       67.45       64.62      1.92 o 
  -8   1   6       30.68       30.02      1.09 o 
  -7   1   6       46.12       49.41      1.43 o 
  -6   1   6      336.24      329.58      7.16 o 
  -5   1   6        0.84        0.49      0.16 o 
  -4   1   6      196.05      224.33      3.99 o 
  -3   1   6        8.45        7.13      0.42 o 
  -2   1   6      212.57      224.22      3.08 o 
  -1   1   6       25.12       33.34      0.50 o 
   0   1   6       14.07       12.97      0.25 o 
   1   1   6      668.48      731.92      9.70 o 
   2   1   6     1249.32     1430.79     21.11 o 
   3   1   6      453.27      482.76      7.27 o 
   4   1   6      228.91      221.05      5.48 o 
   5   1   6      168.63      166.22      3.64 o 
   6   1   6       27.30       25.81      0.65 o 
   7   1   6       36.86       34.84      0.97 o 
   8   1   6        0.53        0.65      0.23 o 
   9   1   6       18.70       22.35      1.02 o 
  -9   2   6        2.20        2.49      0.34 o 
  -8   2   6       35.19       33.98      1.19 o 
  -7   2   6        0.19       -0.11      0.21 o 
  -6   2   6       50.01       48.01      1.34 o 
  -5   2   6      517.59      521.56      9.04 o 
  -4   2   6       29.69       36.77      1.57 o 
  -3   2   6      161.88      176.21      2.76 o 
  -2   2   6       48.02       42.78      0.83 o 
  -1   2   6       47.58       52.92      0.85 o 
   0   2   6       99.83       90.57      1.35 o 
   1   2   6     1381.77     1619.59     27.69 o 
   2   2   6       70.12       73.85      1.53 o 
   3   2   6       10.14       11.28      0.45 o 
   4   2   6       20.44       17.45      0.46 o 
   5   2   6        0.82        0.69      0.21 o 
   6   2   6      153.53      155.30      3.05 o 
   7   2   6        9.41       10.73      0.54 o 
   8   2   6        4.86        6.42      0.63 o 
  -9   3   6       38.07       36.15      1.10 o 
  -8   3   6       29.50       30.65      1.53 o 
  -7   3   6       23.64       24.38      0.90 o 
  -6   3   6      175.73      176.52      3.41 o 
  -5   3   6        2.02        1.67      0.23 o 
  -4   3   6       96.50       92.41      2.32 o 
  -3   3   6       32.76       27.90      0.92 o 
  -2   3   6      168.82      170.31      2.71 o 
  -1   3   6       22.68       26.68      0.53 o 
   0   3   6        2.62        3.29      0.33 o 
   1   3   6      327.54      355.45      6.33 o 
   2   3   6      333.80      349.82      6.26 o 
   3   3   6      310.90      316.67      5.72 o 
   4   3   6       63.56       68.29      1.52 o 
   5   3   6      117.38      118.83      2.43 o 
   6   3   6       36.91       33.64      1.23 o 
   7   3   6        7.89        8.69      0.69 o 
   8   3   6        0.85        1.07      0.37 o 
  -8   4   6       16.23       15.27      0.66 o 
  -7   4   6        0.28        0.26      0.23 o 
  -6   4   6       31.84       31.02      0.89 o 
  -5   4   6      141.08      140.93      2.77 o 
  -4   4   6        1.43        1.48      0.25 o 
  -3   4   6       15.55       18.26      0.62 o 
  -2   4   6       10.85       11.38      0.36 o 
  -1   4   6       76.69       79.19      1.42 o 
   0   4   6       20.93       27.55      0.54 o 
   1   4   6      390.35      387.11      9.60 o 
   2   4   6       16.11       16.09      0.57 o 
   3   4   6        4.15        4.53      0.35 o 
   4   4   6       10.25       10.06      0.48 o 
   5   4   6        0.11        0.53      0.27 o 
   6   4   6       50.45       49.33      2.41 o 
   7   4   6        2.13        2.45      0.45 o 
  -7   5   6       19.13       21.25      1.04 o 
  -6   5   6       28.83       28.86      0.91 o 
  -5   5   6        0.02        0.17      0.20 o 
  -4   5   6       34.79       33.64      0.96 o 
  -3   5   6       17.57       16.85      1.11 o 
  -2   5   6       42.99       40.76      1.18 o 
  -1   5   6        0.34        0.36      0.31 o 
   0   5   6        4.26        5.59      0.40 o 
   1   5   6       54.37       54.08      1.59 o 
   2   5   6      129.99      121.87      3.06 o 
   3   5   6       69.80       65.57      1.53 o 
   4   5   6       35.38       33.61      1.25 o 
   5   5   6       20.63       20.02      0.95 o 
   6   5   6       11.42       11.16      0.81 o 
   7   5   6        3.52        3.87      0.56 o 
  -6   6   6       17.99       20.67      0.81 o 
  -5   6   6       18.57       18.18      0.87 o 
  -4   6   6        1.47        3.11      0.38 o 
  -3   6   6        0.32        0.86      0.26 o 
  -2   6   6        0.04        0.62      0.32 o 
  -1   6   6       26.65       27.31      0.94 o 
   0   6   6        4.94        5.83      0.43 o 
   1   6   6       81.24       72.89      2.06 o 
   2   6   6        4.00        4.91      1.34 o 
   3   6   6        0.72        1.16      0.34 o 
   4   6   6        1.52        0.84      0.34 o 
   5   6   6        0.07       -0.33      0.33 o 
  -5   7   6        0.35        1.12      0.37 o 
  -4   7   6        3.47        4.28      0.56 o 
  -3   7   6        7.48        7.97      0.73 o 
  -2   7   6        5.53        6.55      0.72 o 
  -1   7   6        0.13       -0.33      0.37 o 
   0   7   6        2.06        2.71      0.48 o 
   1   7   6       10.91       10.18      0.59 o 
   2   7   6       24.69       23.45      1.03 o 
   3   7   6       15.66       14.60      0.86 o 
   4   7   6        6.40        6.95      0.67 o 
  -9   0   7        6.25        5.61      0.78 o 
  -8   0   7       19.26       18.99      1.19 o 
  -7   0   7      100.85      101.83      3.61 o 
  -6   0   7       20.22       26.96      1.28 o 
  -5   0   7       45.89       46.84      1.81 o 
  -4   0   7      237.55      249.11      5.38 o 
  -3   0   7      306.26      340.45      5.94 o 
  -2   0   7      873.81      921.50     15.71 o 
  -1   0   7      123.18      108.28      2.49 o 
   0   0   7        8.12       21.82      1.51 o 
   1   0   7       72.26       84.66      2.00 o 
   2   0   7       21.70       22.66      0.73 o 
   3   0   7       14.26       12.52      0.53 o 
   4   0   7      214.67      216.91      4.85 o 
   5   0   7      366.62      374.27      8.16 o 
   6   0   7        7.21        6.09      0.48 o 
   7   0   7        0.53        1.43      0.31 o 
   8   0   7        3.64        3.45      0.63 o 
  -9   1   7       48.34       50.52      1.62 o 
  -8   1   7       75.37       77.29      2.12 o 
  -7   1   7       21.66       17.07      0.73 o 
  -6   1   7        4.42        3.53      0.36 o 
  -5   1   7      121.52      105.61      2.04 o 
  -4   1   7      217.15      216.45      3.36 o 
  -3   1   7      106.87      112.71      1.65 o 
  -2   1   7        7.29       17.42      0.38 o 
  -1   1   7      122.47      130.05      1.68 o 
   0   1   7      167.63      168.19      2.13 o 
   1   1   7      319.36      305.01      4.13 o 
   2   1   7       46.12       35.20      0.70 o 
   3   1   7      198.41      208.75      3.28 o 
   4   1   7        0.09       -0.13      0.11 o 
   5   1   7        0.05        0.16      0.16 o 
   6   1   7        4.96        6.74      0.50 o 
   7   1   7       11.56       12.64      0.57 o 
   8   1   7        5.67        6.22      0.46 o 
  -9   2   7       10.38       11.10      1.71 o 
  -8   2   7        8.14        7.59      0.60 o 
  -7   2   7       69.15       73.70      1.62 o 
  -6   2   7       15.64       15.92      0.68 o 
  -5   2   7       22.68       27.36      0.88 o 
  -4   2   7      125.62      145.79      2.35 o 
  -3   2   7      282.87      292.18      4.47 o 
  -2   2   7      228.17      229.58      3.60 o 
  -1   2   7      180.27      175.00      2.84 o 
   0   2   7       51.35       64.90      1.02 o 
   1   2   7      275.17      288.47      5.19 o 
   2   2   7        4.50        3.69      0.40 o 
   3   2   7        0.44        0.32      0.25 o 
   4   2   7      222.84      209.51      8.50 o 
   5   2   7      324.54      354.68      6.41 o 
   6   2   7        0.09        0.10      0.18 o 
   7   2   7        0.01        0.26      0.22 o 
   8   2   7        1.94        1.84      0.42 o 
  -9   3   7       42.20       43.18      1.50 o 
  -8   3   7       15.49       16.19      0.83 o 
  -7   3   7        0.21        0.66      0.23 o 
  -6   3   7       19.22       18.51      0.63 o 
  -5   3   7       19.72       18.21      0.62 o 
  -4   3   7      213.16      218.50      4.01 o 
  -3   3   7        5.58        4.80      0.25 o 
  -2   3   7        3.37        3.09      0.21 o 
  -1   3   7       35.78       44.10      0.78 o 
   0   3   7       35.42       36.22      0.67 o 
   1   3   7      188.00      184.34      3.47 o 
   2   3   7       67.11       64.06      2.05 o 
   3   3   7      109.67      113.68      2.30 o 
   4   3   7        2.22        2.17      0.28 o 
   5   3   7        1.14        2.57      0.32 o 
   6   3   7        3.08        2.88      0.32 o 
   7   3   7       10.83       12.73      0.82 o 
   8   3   7        4.72        5.90      0.62 o 
  -8   4   7        5.41        5.62      0.46 o 
  -7   4   7       10.12        9.41      0.54 o 
  -6   4   7       16.40       16.78      0.64 o 
  -5   4   7        2.77        1.84      0.27 o 
  -4   4   7       25.44       28.20      0.82 o 
  -3   4   7      128.54      130.99      3.29 o 
  -2   4   7       35.91       38.58      0.82 o 
  -1   4   7       44.19       42.27      0.87 o 
   0   4   7        3.40        5.10      0.32 o 
   1   4   7       86.08       75.89      2.56 o 
   2   4   7        0.65        1.16      0.23 o 
   3   4   7        2.83        3.30      0.32 o 
   4   4   7       46.93       42.74      1.13 o 
   5   4   7      110.57      103.17      3.64 o 
   6   4   7        0.00        0.03      0.38 o 
   7   4   7        0.24       -0.01      0.33 o 
  -7   5   7        1.68        1.03      0.30 o 
  -6   5   7        0.03       -0.02      0.24 o 
  -5   5   7       22.58       25.45      0.83 o 
  -4   5   7       24.15       23.78      0.79 o 
  -3   5   7       16.85       14.80      0.76 o 
  -2   5   7        4.63        3.63      0.46 o 
  -1   5   7        0.05       -0.16      0.16 o 
   0   5   7       26.18       26.99      1.13 o 
   1   5   7       33.86       30.01      2.35 o 
   2   5   7       41.66       40.07      1.08 o 
   3   5   7       32.27       30.23      1.54 o 
   4   5   7        1.72        1.77      0.46 o 
   5   5   7        4.81        5.04      0.56 o 
   6   5   7        0.73        0.21      0.32 o 
  -6   6   7        1.52        1.45      0.31 o 
  -5   6   7        2.66        2.57      0.36 o 
  -4   6   7       12.17       13.59      0.87 o 
  -3   6   7       20.59       19.39      0.96 o 
  -2   6   7       12.25       14.34      0.91 o 
  -1   6   7        1.83        3.07      0.70 o 
   0   6   7        0.11        0.25      0.26 o 
   1   6   7       12.53       11.36      0.61 o 
   2   6   7        2.53        2.50      0.40 o 
   3   6   7        3.81        4.74      0.52 o 
   4   6   7        4.12        3.97      1.15 o 
   5   6   7       25.60       22.54      1.09 o 
  -4   7   7        6.78        8.40      0.76 o 
  -3   7   7        0.49        0.32      0.37 o 
  -2   7   7        0.09        0.35      0.48 o 
  -1   7   7        0.49        0.76      0.43 o 
   0   7   7        2.50        2.93      0.50 o 
   1   7   7        6.97        7.70      0.55 o 
   2   7   7        7.89        8.45      0.70 o 
   3   7   7        7.81        7.76      0.69 o 
  -9   0   8       24.09       26.49      1.50 o 
  -8   0   8       46.95       46.93      2.09 o 
  -7   0   8       91.14       97.02      3.49 o 
  -6   0   8        4.36        4.63      0.56 o 
  -5   0   8        0.20        0.32      0.24 o 
  -4   0   8      389.91      412.95      8.75 o 
  -3   0   8        5.02        2.86      0.22 o 
  -2   0   8      215.51      216.94      3.87 o 
  -1   0   8       72.21       67.46      1.67 o 
   0   0   8       35.78       56.27      1.43 o 
   1   0   8        6.27        4.94      0.47 o 
   2   0   8      566.40      646.61     13.70 o 
   3   0   8       38.85       41.04      1.18 o 
   4   0   8      875.18      906.70     19.15 o 
   5   0   8        0.06        0.09      0.19 o 
   6   0   8       39.64       42.07      2.10 o 
   7   0   8        0.34        0.52      0.38 o 
   8   0   8        2.14        3.04      0.60 o 
  -9   1   8       20.27       21.59      1.80 o 
  -8   1   8        9.81       10.07      0.66 o 
  -7   1   8       60.88       52.70      1.53 o 
  -6   1   8       74.43       70.98      1.51 o 
  -5   1   8      252.92      208.13      3.78 o 
  -4   1   8       33.44       28.79      0.63 o 
  -3   1   8        1.40        0.70      0.12 o 
  -2   1   8       46.80       48.33      0.73 o 
  -1   1   8        7.77        7.31      0.20 o 
   0   1   8       22.91       19.93      0.36 o 
   1   1   8      488.94      493.50      6.61 o 
   2   1   8       13.37       11.01      0.34 o 
   3   1   8        0.24        0.12      0.10 o 
   4   1   8       37.12       43.18      1.08 o 
   5   1   8        7.41        5.56      0.39 o 
   6   1   8       16.76       17.81      0.66 o 
   7   1   8       56.89       60.51      2.00 o 
   8   1   8       14.73       15.70      0.83 o 
  -9   2   8        7.91        7.96      0.67 o 
  -8   2   8       72.21       76.50      2.15 o 
  -7   2   8       34.88       36.83      0.99 o 
  -6   2   8       29.24       29.88      0.82 o 
  -5   2   8       25.70       22.68      0.67 o 
  -4   2   8      118.98      115.73      1.93 o 
  -3   2   8       83.96       75.87      1.33 o 
  -2   2   8      112.94      108.58      1.64 o 
  -1   2   8      116.84       95.44      1.45 o 
   0   2   8       55.17       63.63      1.03 o 
   1   2   8        2.89        4.53      0.41 o 
   2   2   8      262.67      275.89      5.02 o 
   3   2   8       70.79       62.37      1.41 o 
   4   2   8      521.72      533.10      9.44 o 
   5   2   8        1.52        1.24      0.25 o 
   6   2   8       12.06       13.47      0.59 o 
   7   2   8        1.67        2.05      0.32 o 
   8   2   8        2.05        2.42      0.45 o 
  -8   3   8       11.96       12.92      0.61 o 
  -7   3   8       56.46       54.35      1.93 o 
  -6   3   8       31.22       29.35      0.85 o 
  -5   3   8      209.72      202.89      3.79 o 
  -4   3   8        2.22        1.89      0.28 o 
  -3   3   8       51.77       51.49      1.00 o 
  -2   3   8        1.27        1.47      0.17 o 
  -1   3   8       14.07       19.07      0.71 o 
   0   3   8      111.37      107.46      1.89 o 
   1   3   8       85.08       81.93      1.74 o 
   2   3   8       18.80       14.71      0.56 o 
   3   3   8        3.34        4.63      0.36 o 
   4   3   8       22.12       22.49      0.75 o 
   5   3   8       11.90       12.08      0.56 o 
   6   3   8        6.13        6.85      0.48 o 
   7   3   8       22.27       26.88      1.15 o 
  -8   4   8       30.54       32.62      1.01 o 
  -7   4   8       30.64       30.69      0.94 o 
  -6   4   8        3.35        3.49      0.35 o 
  -5   4   8        6.67        6.66      0.44 o 
  -4   4   8       66.97       65.25      1.50 o 
  -3   4   8       33.82       29.33      3.67 o 
  -2   4   8      101.20       89.22      1.60 o 
  -1   4   8       38.86       37.47      1.01 o 
   0   4   8       19.87       21.71      0.81 o 
   1   4   8       12.27       12.05      0.52 o 
   2   4   8       72.94       71.82      1.62 o 
   3   4   8       42.96       39.04      1.06 o 
   4   4   8      215.67      210.44      4.06 o 
   5   4   8        0.17        0.24      0.20 o 
   6   4   8        1.01        1.52      0.39 o 
   7   4   8        0.30        0.11      0.30 o 
  -7   5   8       14.41       15.08      0.99 o 
  -6   5   8       29.94       30.05      0.95 o 
  -5   5   8       39.65       45.66      1.22 o 
  -4   5   8       12.41       14.13      0.84 o 
  -3   5   8        4.11        4.93      0.55 o 
  -2   5   8        3.73        4.38      0.54 o 
  -1   5   8        1.55        0.84      0.27 o 
   0   5   8       25.87       24.47      0.80 o 
   1   5   8       35.79       34.14      1.11 o 
   2   5   8        0.37       -0.14      0.19 o 
   3   5   8        0.34        0.26      0.22 o 
   4   5   8        1.12        0.89      0.25 o 
   5   5   8        3.17        3.30      0.50 o 
   6   5   8        3.01        3.60      0.54 o 
  -6   6   8        0.34        0.50      0.31 o 
  -5   6   8        3.53        4.59      0.55 o 
  -4   6   8       14.18       15.59      0.90 o 
  -3   6   8       18.11       17.89      0.95 o 
  -2   6   8       23.14       25.05      1.14 o 
  -1   6   8       18.24       16.96      1.46 o 
   0   6   8       11.45       10.27      0.57 o 
   1   6   8        4.25        4.95      0.53 o 
   2   6   8       18.92       16.13      0.85 o 
   3   6   8       12.17       14.01      0.82 o 
   4   6   8       60.51       54.76      1.83 o 
  -3   7   8        1.96        2.35      0.49 o 
  -2   7   8        0.39        0.15      0.37 o 
  -1   7   8        0.00       -0.40      0.56 o 
   0   7   8       11.28       10.05      0.85 o 
   1   7   8        3.30        3.11      0.52 o 
   2   7   8        0.31        0.97      0.35 o 
  -9   0   9        0.17        0.21      0.45 o 
  -8   0   9       55.20       55.41      2.36 o 
  -7   0   9        4.27        4.59      0.64 o 
  -6   0   9       25.03       20.92      1.12 o 
  -5   0   9       76.78       73.77      2.64 o 
  -4   0   9      110.63       93.96      1.86 o 
  -3   0   9      213.37      218.51      3.94 o 
  -2   0   9      277.68      256.18      4.56 o 
  -1   0   9      653.00      621.41     10.70 o 
   0   0   9       10.93        9.04      0.43 o 
   1   0   9       29.88       32.06      0.93 o 
   2   0   9      140.48      117.10      2.77 o 
   3   0   9       25.37       19.51      0.73 o 
   4   0   9      507.72      536.85     11.54 o 
   5   0   9        6.70        5.50      0.69 o 
   6   0   9       10.15       10.46      0.94 o 
   7   0   9       13.89       14.40      1.09 o 
   8   0   9        3.47        1.78      0.58 o 
  -9   1   9        2.47        2.15      0.64 o 
  -8   1   9        2.07        1.82      0.37 o 
  -7   1   9      165.69      162.23      3.84 o 
  -6   1   9       11.37       14.49      0.53 o 
  -5   1   9      121.89      103.77      2.04 o 
  -4   1   9        2.48        3.06      0.24 o 
  -3   1   9       11.50       11.29      0.44 o 
  -2   1   9        4.15        3.70      0.23 o 
  -1   1   9       39.44       45.37      0.70 o 
   0   1   9      237.34      232.91      2.94 o 
   1   1   9       91.76       74.11      1.05 o 
   2   1   9        0.25        0.62      0.11 o 
   3   1   9      103.71      103.90      2.11 o 
   4   1   9        1.19        0.62      0.21 o 
   5   1   9       54.65       55.98      1.35 o 
   6   1   9       38.75       43.94      1.17 o 
   7   1   9       54.99       60.09      1.84 o 
   8   1   9        3.39        5.85      0.59 o 
  -8   2   9       18.42       20.64      1.28 o 
  -7   2   9       16.72       17.45      0.65 o 
  -6   2   9       53.64       46.01      1.12 o 
  -5   2   9       10.98       10.23      0.44 o 
  -4   2   9      196.27      175.16      4.22 o 
  -3   2   9       26.96       24.49      0.55 o 
  -2   2   9      322.27      297.50      4.13 o 
  -1   2   9      241.92      245.46      3.44 o 
   0   2   9       18.67       15.36      0.44 o 
   1   2   9       60.55       52.43      1.22 o 
   2   2   9       76.90       72.92      1.60 o 
   3   2   9       41.70       36.77      0.98 o 
   4   2   9      352.55      353.20      6.42 o 
   5   2   9       13.92       15.62      0.63 o 
   6   2   9        9.21        9.48      0.54 o 
   7   2   9       11.29       11.22      0.61 o 
  -8   3   9        1.47        0.86      0.27 o 
  -7   3   9       76.80       73.94      1.69 o 
  -6   3   9        7.48        7.69      0.47 o 
  -5   3   9       62.23       59.21      1.37 o 
  -4   3   9        3.67        2.74      0.28 o 
  -3   3   9        0.45        0.51      0.15 o 
  -2   3   9        3.00        2.00      0.20 o 
  -1   3   9       37.09       38.64      0.87 o 
   0   3   9       73.88       68.87      1.34 o 
   1   3   9      110.63      102.57      2.13 o 
   2   3   9        1.64        2.32      0.27 o 
   3   3   9       33.11       34.99      0.98 o 
   4   3   9        1.84        1.85      0.30 o 
   5   3   9       15.36       17.01      1.06 o 
   6   3   9       40.12       44.25      1.82 o 
   7   3   9       32.30       35.44      1.38 o 
  -7   4   9        5.96        7.96      0.52 o 
  -6   4   9       12.30       12.59      0.71 o 
  -5   4   9        9.11        8.04      0.49 o 
  -4   4   9       49.09       48.57      1.22 o 
  -3   4   9       25.00       21.90      0.79 o 
  -2   4   9       56.21       58.85      1.38 o 
  -1   4   9      146.57      138.16      2.41 o 
   0   4   9        7.94        7.14      0.39 o 
   1   4   9       11.29       11.25      0.47 o 
   2   4   9       48.51       48.77      1.25 o 
   3   4   9       18.63       19.92      0.73 o 
   4   4   9      153.00      151.06      3.07 o 
   5   4   9       16.91       18.91      0.89 o 
   6   4   9        7.13        6.94      0.66 o 
  -6   5   9        5.89        6.63      0.50 o 
  -5   5   9       14.80       14.48      0.63 o 
  -4   5   9        2.48        1.46      0.36 o 
  -3   5   9        0.15        0.05      0.46 o 
  -2   5   9        0.85        0.72      0.59 o 
  -1   5   9       40.08       37.47      1.15 o 
   0   5   9       32.62       34.67      1.03 o 
   1   5   9       21.73       20.88      0.66 o 
   2   5   9        0.37        0.34      0.23 o 
   3   5   9       23.53       22.87      0.81 o 
   4   5   9        0.55        0.35      0.25 o 
   5   5   9        6.75        7.61      0.71 o 
  -5   6   9        5.52        5.72      0.62 o 
  -4   6   9        4.92        4.70      0.58 o 
  -3   6   9       12.59       15.07      0.96 o 
  -2   6   9        7.30        7.49      1.47 o 
  -1   6   9       46.51       45.66      1.70 o 
   0   6   9        4.38        2.36      0.50 o 
   1   6   9        1.74        2.19      0.43 o 
   2   6   9       12.47       13.26      0.82 o 
   3   6   9        5.94        5.74      0.61 o 
   4   6   9       40.12       39.30      1.50 o 
  -2   7   9        0.16        0.83      0.44 o 
  -1   7   9       15.18       13.76      1.06 o 
   0   7   9        5.00        7.27      0.77 o 
   1   7   9        4.10        4.55      0.64 o 
  -8   0  10        0.05        0.31      0.40 o 
  -7   0  10        6.54        6.11      0.73 o 
  -6   0  10       33.76       30.74      1.45 o 
  -5   0  10        1.78        3.46      0.50 o 
  -4   0  10       34.29       35.60      2.05 o 
  -3   0  10        2.37        2.32      0.24 o 
  -2   0  10      240.68      224.78      9.12 o 
  -1   0  10       24.59       19.32      1.45 o 
   0   0  10       61.96       57.27      3.60 o 
   1   0  10      182.57      162.93      3.01 o 
   2   0  10       73.35       70.47      2.70 o 
   3   0  10        0.12        1.09      0.25 o 
   4   0  10       67.31       73.68      2.90 o 
   5   0  10        0.52        0.80      0.40 o 
   6   0  10        0.47        0.28      0.39 o 
   7   0  10       16.29       16.06      1.20 o 
  -8   1  10       13.83       16.37      0.80 o 
  -7   1  10       65.61       66.42      1.87 o 
  -6   1  10        6.77        4.51      0.34 o 
  -5   1  10       25.29       30.91      0.81 o 
  -4   1  10       20.05       21.79      0.50 o 
  -3   1  10        2.72        3.67      0.23 o 
  -2   1  10      361.08      351.42      4.81 o 
  -1   1  10       18.18       20.29      0.49 o 
   0   1  10        9.30       10.37      0.44 o 
   1   1  10      120.03      120.05      2.75 o 
   2   1  10       50.94       39.76      1.13 o 
   3   1  10      307.94      276.77      5.09 o 
   4   1  10       47.50       41.17      1.30 o 
   5   1  10       64.34       65.17      1.54 o 
   6   1  10       31.70       29.15      1.13 o 
   7   1  10       45.56       51.23      1.67 o 
  -8   2  10        0.08        0.42      0.31 o 
  -7   2  10        5.32        5.38      0.41 o 
  -6   2  10       20.77       21.95      0.70 o 
  -5   2  10        5.15        4.52      0.34 o 
  -4   2  10        6.13        8.49      0.36 o 
  -3   2  10       10.80        9.53      0.34 o 
  -2   2  10       99.95       98.07      1.54 o 
  -1   2  10        0.46        1.27      0.28 o 
   0   2  10        0.01        0.12      0.15 o 
   1   2  10       54.47       49.45      1.04 o 
   2   2  10       92.29       82.80      1.80 o 
   3   2  10        4.61        3.44      0.34 o 
   4   2  10       62.77       72.70      1.67 o 
   5   2  10        0.73        1.53      0.28 o 
   6   2  10        0.12        0.36      0.24 o 
   7   2  10       11.94       15.72      0.85 o 
  -8   3  10       22.11       26.19      0.88 o 
  -7   3  10       20.23       23.20      0.85 o 
  -6   3  10        0.33        0.41      0.28 o 
  -5   3  10        0.18        0.49      0.21 o 
  -4   3  10        0.21       -0.08      0.17 o 
  -3   3  10        3.22        4.04      0.28 o 
  -2   3  10      225.39      213.53      3.49 o 
  -1   3  10        0.20        0.34      0.17 o 
   0   3  10        5.51        5.93      0.36 o 
   1   3  10       32.15       31.22      0.79 o 
   2   3  10       20.86       17.86      0.65 o 
   3   3  10      206.12      192.58      3.74 o 
   4   3  10       27.96       24.89      0.92 o 
   5   3  10       40.15       37.73      1.10 o 
   6   3  10       11.13       13.84      0.70 o 
  -7   4  10        0.58        0.19      0.25 o 
  -6   4  10        6.28        7.31      0.49 o 
  -5   4  10        6.17        6.09      0.44 o 
  -4   4  10        0.02       -0.22      0.17 o 
  -3   4  10       16.88       16.44      0.84 o 
  -2   4  10       40.21       43.27      1.14 o 
  -1   4  10        0.83        0.96      0.22 o 
   0   4  10        2.33        2.29      0.27 o 
   1   4  10       24.95       25.68      0.73 o 
   2   4  10       23.06       21.06      0.75 o 
   3   4  10        0.13        0.28      0.22 o 
   4   4  10       14.70       13.65      0.64 o 
   5   4  10        0.35        0.38      0.26 o 
   6   4  10        0.97        1.57      0.51 o 
  -6   5  10        1.47        1.20      0.37 o 
  -5   5  10        1.70        1.51      0.41 o 
  -4   5  10        4.93        4.13      0.52 o 
  -3   5  10        0.06       -0.42      0.28 o 
  -2   5  10      123.23      128.61      3.41 o 
  -1   5  10        0.11        0.09      0.36 o 
   0   5  10        4.26        6.02      0.60 o 
   1   5  10        2.36        2.46      0.29 o 
   2   5  10        4.70        4.80      0.49 o 
   3   5  10       79.34       75.27      1.81 o 
   4   5  10       13.60       13.17      0.68 o 
   5   5  10       10.85       11.30      1.55 o 
  -4   6  10        0.61        1.26      0.39 o 
  -3   6  10        1.88        2.10      0.49 o 
  -2   6  10       18.29       20.05      1.10 o 
  -1   6  10        1.92        1.92      0.49 o 
   0   6  10        0.24        0.75      0.33 o 
   1   6  10        7.82        8.96      0.59 o 
   2   6  10        2.76        3.20      0.42 o 
   3   6  10        0.11       -0.30      0.25 o 
  -8   0  11        1.97        3.03      0.65 o 
  -7   0  11        7.14        8.74      0.87 o 
  -6   0  11       36.66       40.31      1.76 o 
  -5   0  11       13.05       11.07      0.78 o 
  -4   0  11       68.66       72.99      1.54 o 
  -3   0  11       54.89       50.46      1.21 o 
  -2   0  11      230.16      224.82      5.06 o 
  -1   0  11      446.83      431.79      7.56 o 
   0   0  11      611.80      597.94     10.36 o 
   1   0  11      136.41      124.80      2.39 o 
   2   0  11       20.88       18.65      1.73 o 
   3   0  11        2.25        3.33      0.60 o 
   4   0  11        1.54        0.65      0.35 o 
   5   0  11       66.54       67.25      2.82 o 
   6   0  11       46.72       51.33      2.39 o 
   7   0  11       14.71       16.79      1.26 o 
  -8   1  11       44.98       44.77      1.55 o 
  -7   1  11       56.59       57.68      2.10 o 
  -6   1  11        3.02        1.63      0.25 o 
  -5   1  11        1.93        2.27      0.29 o 
  -4   1  11      106.23       90.95      1.53 o 
  -3   1  11       82.52       83.05      1.64 o 
  -2   1  11     1089.64     1083.38     14.39 o 
  -1   1  11      850.14      855.86     10.40 o 
   0   1  11        3.01        3.34      0.32 o 
   1   1  11        1.05        1.02      0.22 o 
   2   1  11        0.34       -0.02      0.15 o 
   3   1  11      130.06      117.92      2.42 o 
   4   1  11       58.04       52.63      1.31 o 
   5   1  11        7.49        8.14      0.64 o 
   6   1  11        4.30        4.48      0.55 o 
   7   1  11       13.69       12.93      0.85 o 
  -8   2  11        5.89        8.17      0.68 o 
  -7   2  11        0.48        0.87      0.32 o 
  -6   2  11        8.86        9.88      0.49 o 
  -5   2  11       33.10       31.87      0.87 o 
  -4   2  11       20.88       22.29      0.60 o 
  -3   2  11       23.50       20.42      0.60 o 
  -2   2  11      122.55      122.91      1.89 o 
  -1   2  11      242.08      235.84      3.80 o 
   0   2  11      375.25      371.10      5.79 o 
   1   2  11      124.67      123.35      2.17 o 
   2   2  11        8.60        7.19      0.45 o 
   3   2  11        0.06       -0.10      0.20 o 
   4   2  11        4.32        4.17      0.39 o 
   5   2  11       31.59       31.78      0.99 o 
   6   2  11       43.99       48.03      1.63 o 
  -7   3  11       40.29       43.30      1.18 o 
  -6   3  11        7.54        6.55      0.46 o 
  -5   3  11        7.83        9.49      0.51 o 
  -4   3  11      111.86      106.10      2.59 o 
  -3   3  11       18.91       19.83      0.70 o 
  -2   3  11      664.61      662.00     14.64 o 
  -1   3  11      295.71      287.48      4.61 o 
   0   3  11       25.78       25.15      0.71 o 
   1   3  11        0.17        0.07      0.17 o 
   2   3  11        5.31        4.87      0.40 o 
   3   3  11       95.04       88.84      1.99 o 
   4   3  11       24.09       24.63      0.85 o 
   5   3  11        7.27        9.04      0.58 o 
   6   3  11        0.76        0.68      0.29 o 
  -6   4  11        7.79       10.27      0.58 o 
  -5   4  11        6.79        7.64      0.64 o 
  -4   4  11       14.97       14.61      0.95 o 
  -3   4  11       20.99       21.98      1.01 o 
  -2   4  11       54.10       52.66      1.71 o 
  -1   4  11       81.55       81.65      1.63 o 
   0   4  11      121.03      124.71      2.28 o 
   1   4  11       58.66       56.37      1.25 o 
   2   4  11        2.92        3.25      0.37 o 
   3   4  11        0.04       -0.11      0.22 o 
   4   4  11        2.08        2.08      0.34 o 
   5   4  11        8.64       10.15      1.06 o 
  -5   5  11        0.02        0.01      0.36 o 
  -4   5  11       15.73       16.11      1.05 o 
  -3   5  11       25.08       27.32      1.43 o 
  -2   5  11      154.80      157.24      4.03 o 
  -1   5  11      124.23      125.89      3.39 o 
   0   5  11        5.03        5.72      0.42 o 
   1   5  11        1.66        1.55      0.28 o 
   2   5  11        0.70        0.16      0.22 o 
   3   5  11       25.15       24.72      0.90 o 
   4   5  11        9.53       10.33      0.64 o 
  -3   6  11        2.81        2.47      1.16 o 
  -2   6  11        6.20        4.77      0.66 o 
  -1   6  11       10.94       12.04      2.16 o 
   0   6  11       37.59       41.81      1.67 o 
   1   6  11        9.99       11.31      0.68 o 
   2   6  11        1.07        1.38      0.33 o 
  -8   0  12       26.22       25.72      1.51 o 
  -7   0  12        7.53        9.36      0.93 o 
  -6   0  12       13.76       15.60      1.03 o 
  -5   0  12       65.33       59.61      2.32 o 
  -4   0  12       96.17       84.32      1.76 o 
  -3   0  12      186.59      179.29      3.35 o 
  -2   0  12        7.93        7.36      0.49 o 
  -1   0  12        3.82        3.37      0.27 o 
   0   0  12       49.82       46.94      1.37 o 
   1   0  12       85.35       74.14      1.94 o 
   2   0  12       36.46       23.54      1.33 o 
   3   0  12        9.49        8.97      0.91 o 
   4   0  12        2.70        2.99      0.61 o 
   5   0  12       26.32       25.07      1.52 o 
   6   0  12       22.22       21.53      1.45 o 
  -8   1  12       12.17       14.39      0.79 o 
  -7   1  12       19.01       17.33      0.82 o 
  -6   1  12        4.46        5.76      0.40 o 
  -5   1  12       15.52       12.91      0.45 o 
  -4   1  12       48.23       49.73      0.93 o 
  -3   1  12       46.05       45.58      0.86 o 
  -2   1  12       83.79       81.91      1.52 o 
  -1   1  12       17.76       20.85      0.50 o 
   0   1  12        7.39        6.50      0.53 o 
   1   1  12       10.05        9.65      0.48 o 
   2   1  12        1.14        0.42      0.17 o 
   3   1  12        0.06        0.87      0.22 o 
   4   1  12       18.47       20.97      0.95 o 
   5   1  12        0.79        1.27      0.34 o 
   6   1  12        2.97        4.09      0.54 o 
  -7   2  12        0.25        0.80      0.25 o 
  -6   2  12       34.95       35.54      0.98 o 
  -5   2  12       16.85       15.27      0.57 o 
  -4   2  12      140.15      134.72      2.54 o 
  -3   2  12      202.89      200.42      3.32 o 
  -2   2  12        0.08       -0.17      0.17 o 
  -1   2  12       34.59       29.14      0.75 o 
   0   2  12       28.47       27.41      0.73 o 
   1   2  12       83.84       72.27      1.43 o 
   2   2  12       40.69       35.95      0.89 o 
   3   2  12        4.90        4.29      0.39 o 
   4   2  12        4.48        6.80      0.49 o 
   5   2  12       21.67       21.21      0.99 o 
   6   2  12       17.33       20.61      1.02 o 
  -7   3  12       11.19       11.13      0.61 o 
  -6   3  12        0.52        0.72      0.27 o 
  -5   3  12        4.03        3.16      0.33 o 
  -4   3  12        9.36       10.48      0.69 o 
  -3   3  12       48.98       49.25      1.56 o 
  -2   3  12       44.57       44.72      1.04 o 
  -1   3  12       32.12       32.58      0.85 o 
   0   3  12        0.21        0.27      0.20 o 
   1   3  12        4.04        4.50      0.35 o 
   2   3  12        0.07       -0.12      0.18 o 
   3   3  12        0.16        0.04      0.21 o 
   4   3  12       15.86       16.14      0.70 o 
   5   3  12        0.00       -0.05      0.24 o 
  -6   4  12       14.03       16.22      0.84 o 
  -5   4  12       12.74       12.37      0.80 o 
  -4   4  12       40.35       38.46      2.12 o 
  -3   4  12       53.02       50.70      1.68 o 
  -2   4  12        3.24        3.97      0.62 o 
  -1   4  12       13.16       13.73      0.64 o 
   0   4  12       38.00       37.23      0.97 o 
   1   4  12       23.30       20.61      0.69 o 
   2   4  12       13.06       13.09      0.58 o 
   3   4  12        2.96        3.30      0.39 o 
   4   4  12        3.14        5.65      0.50 o 
  -5   5  12        0.75        0.06      0.34 o 
  -4   5  12        1.88        2.34      0.93 o 
  -3   5  12       12.87       15.97      1.01 o 
  -2   5  12       27.08       28.14      1.26 o 
  -1   5  12        8.96       10.23      1.36 o 
   0   5  12        0.40        0.40      0.23 o 
   1   5  12        5.87        6.42      0.46 o 
   2   5  12        2.56        2.30      0.31 o 
   3   5  12        0.46        1.26      0.30 o 
  -2   6  12        1.70        2.77      0.66 o 
  -1   6  12        3.35        4.75      0.67 o 
   0   6  12       13.87       15.46      1.24 o 
  -7   0  13       41.44       43.37      2.02 o 
  -6   0  13       44.71       44.23      1.96 o 
  -5   0  13       11.30       10.11      0.79 o 
  -4   0  13       66.00       65.24      1.46 o 
  -3   0  13      231.67      237.82      4.37 o 
  -2   0  13       93.03       92.68      1.89 o 
  -1   0  13      240.42      232.07      7.72 o 
   0   0  13        9.70        9.01      1.29 o 
   1   0  13       59.21       47.19      2.15 o 
   2   0  13        8.52        8.13      0.91 o 
   3   0  13       11.82       10.62      1.03 o 
   4   0  13       16.61       16.36      1.21 o 
   5   0  13       53.01       56.83      2.63 o 
  -7   1  13        0.03       -0.15      0.33 o 
  -6   1  13       33.32       31.09      0.89 o 
  -5   1  13       11.74       11.32      0.44 o 
  -4   1  13        7.35        8.14      0.37 o 
  -3   1  13        3.28        3.28      0.24 o 
  -2   1  13        3.36        3.56      0.28 o 
  -1   1  13      140.98      136.05      2.35 o 
   0   1  13      213.12      201.79      3.87 o 
   1   1  13       26.71       24.64      0.79 o 
   2   1  13       53.74       49.82      1.61 o 
   3   1  13        9.56       10.74      0.74 o 
   4   1  13       34.99       36.43      1.37 o 
   5   1  13        2.05        1.98      0.42 o 
  -7   2  13       33.03       34.59      1.01 o 
  -6   2  13       25.43       25.49      0.81 o 
  -5   2  13       18.26       19.43      0.67 o 
  -4   2  13       24.36       22.59      0.71 o 
  -3   2  13      132.00      126.36      2.25 o 
  -2   2  13      115.44      112.12      2.04 o 
  -1   2  13       80.78       78.27      1.53 o 
   0   2  13        0.24       -0.06      0.16 o 
   1   2  13       23.87       20.95      0.65 o 
   2   2  13        0.45        0.36      0.19 o 
   3   2  13       15.85       15.80      0.67 o 
   4   2  13        6.79        6.86      0.64 o 
   5   2  13       39.35       47.06      1.67 o 
  -6   3  13        8.27        7.29      0.68 o 
  -5   3  13       15.32       15.51      1.17 o 
  -4   3  13        0.75        0.61      0.43 o 
  -3   3  13        3.02        3.30      0.50 o 
  -2   3  13        0.87        0.70      0.23 o 
  -1   3  13       78.26       74.69      1.52 o 
   0   3  13       84.18       79.72      1.61 o 
   1   3  13       15.95       15.81      0.59 o 
   2   3  13       21.34       21.24      0.80 o 
   3   3  13        7.64        7.88      0.65 o 
   4   3  13       13.53       17.50      0.75 o 
  -5   4  13       12.40       14.91      1.04 o 
  -4   4  13        7.87        7.78      0.88 o 
  -3   4  13       62.31       63.08      1.96 o 
  -2   4  13       52.05       53.11      1.46 o 
  -1   4  13       15.45       15.98      0.64 o 
   0   4  13        0.58        0.43      0.23 o 
   1   4  13       13.87       14.39      0.63 o 
   2   4  13        0.37        0.52      0.23 o 
   3   4  13        5.24        5.52      0.50 o 
  -3   5  13        0.01        0.69      0.42 o 
  -2   5  13        1.10        1.26      0.61 o 
  -1   5  13       34.17       34.00      1.43 o 
   0   5  13       17.55       19.44      0.72 o 
   1   5  13        5.51        7.56      0.61 o 
   2   5  13        4.55        5.55      0.44 o 
  -6   0  14        5.22        4.81      0.70 o 
  -5   0  14        1.00        1.76      0.36 o 
  -4   0  14       13.49       15.96      0.89 o 
  -3   0  14       97.46       92.87      2.44 o 
  -2   0  14       15.42       18.74      0.78 o 
  -1   0  14        4.33        4.02      0.65 o 
   0   0  14        0.46       -0.08      0.28 o 
   1   0  14       12.21        9.21      0.99 o 
   2   0  14        0.08        0.15      0.36 o 
   3   0  14       31.29       31.54      1.80 o 
   4   0  14       19.27       20.12      1.41 o 
   5   0  14       52.53       57.13      2.71 o 
  -6   1  14       55.34       54.39      1.34 o 
  -5   1  14       67.08       62.43      1.42 o 
  -4   1  14       10.38       10.18      0.40 o 
  -3   1  14        0.00        0.12      0.26 o 
  -2   1  14        8.10        9.34      0.43 o 
  -1   1  14       13.90       14.85      0.60 o 
   0   1  14       54.27       48.72      1.70 o 
   1   1  14       14.27       14.66      0.78 o 
   2   1  14       37.29       34.49      1.39 o 
   3   1  14        7.59        7.23      0.64 o 
   4   1  14        1.40        0.91      0.41 o 
  -6   2  14        1.58        1.95      0.31 o 
  -5   2  14        3.03        3.53      0.45 o 
  -4   2  14        8.69       10.01      0.57 o 
  -3   2  14       56.72       56.33      1.40 o 
  -2   2  14       20.15       20.65      0.64 o 
  -1   2  14        9.02       10.20      0.49 o 
   0   2  14        0.74        0.22      0.26 o 
   1   2  14        9.83        9.05      0.47 o 
   2   2  14        0.29        0.49      0.33 o 
   3   2  14       18.76       21.73      1.63 o 
   4   2  14       22.98       23.15      1.09 o 
  -5   3  14       25.28       21.57      0.96 o 
  -4   3  14       11.06       11.69      0.76 o 
  -3   3  14        0.29        0.36      0.24 o 
  -2   3  14        0.01       -0.01      0.31 o 
  -1   3  14       24.16       25.79      1.11 o 
   0   3  14       35.68       34.55      0.92 o 
   1   3  14       20.09       22.35      0.74 o 
   2   3  14       15.26       17.43      0.66 o 
   3   3  14        8.20        7.48      0.49 o 
  -4   4  14       11.33       10.92      0.80 o 
  -3   4  14       23.71       23.76      1.08 o 
  -2   4  14       12.34       14.82      0.78 o 
  -1   4  14       11.49       12.95      0.60 o 
   0   4  14        0.29        0.46      0.23 o 
   1   4  14        2.50        2.33      0.32 o 
   2   4  14        0.14        0.01      0.22 o 
  -6   0  15        4.37        3.54      0.63 o 
  -5   0  15        7.36        6.92      0.60 o 
  -4   0  15       15.63       14.71      0.98 o 
  -3   0  15        3.71        4.17      0.45 o 
  -2   0  15       39.16       39.63      2.06 o 
  -1   0  15       14.53       14.96      1.16 o 
   0   0  15        0.04        0.01      0.38 o 
   1   0  15        0.06       -0.23      0.36 o 
   2   0  15       35.23       29.17      1.71 o 
   3   0  15       41.91       42.27      2.23 o 
   4   0  15        7.82        5.91      0.94 o 
  -5   1  15       64.31       65.45      1.50 o 
  -4   1  15        0.24        0.69      0.22 o 
  -3   1  15        8.94        8.70      0.55 o 
  -2   1  15        3.33        3.27      0.36 o 
  -1   1  15       33.38       36.74      1.37 o 
   0   1  15       33.70       28.40      1.18 o 
   1   1  15       65.53       67.75      2.50 o 
   2   1  15       28.83       31.06      1.27 o 
   3   1  15        0.59        1.31      0.38 o 
  -5   2  15       16.84       15.52      0.79 o 
  -4   2  15        4.47        4.85      0.43 o 
  -3   2  15       11.07       11.22      0.53 o 
  -2   2  15       10.95       11.43      0.53 o 
  -1   2  15       13.44       14.45      0.56 o 
   0   2  15        0.24        0.11      0.24 o 
   1   2  15        1.21        1.17      0.53 o 
   2   2  15       26.08       25.13      1.33 o 
   3   2  15       28.70       27.85      1.23 o 
  -4   3  15        0.54        0.05      0.57 o 
  -3   3  15        3.35        3.36      0.41 o 
  -2   3  15        0.14        0.19      0.22 o 
  -1   3  15        4.33        6.13      0.43 o 
   0   3  15       18.07       18.16      0.67 o 
   1   3  15       28.34       32.93      0.92 o 
   2   3  15       20.75       22.05      0.86 o 
  -2   4  15        4.51        5.87      0.53 o 
  -1   4  15        0.60        0.30      0.31 o 
   0   4  15        0.90        1.33      0.29 o 
  -4   0  16       78.13       85.69      3.63 o 
  -3   0  16       51.18       58.82      2.77 o 
  -2   0  16        1.51        1.75      0.60 o 
  -1   0  16        2.04        2.94      0.67 o 
   0   0  16       22.80       20.66      1.47 o 
   1   0  16        0.63        0.38      0.43 o 
   2   0  16       19.32       17.99      1.38 o 
  -4   1  16        9.00        9.97      0.61 o 
  -3   1  16       82.68       79.01      2.52 o 
  -2   1  16        4.92        5.54      0.44 o 
  -1   1  16       21.02       24.48      1.42 o 
   0   1  16        3.38        2.94      0.55 o 
   1   1  16        0.69        0.93      0.34 o 
   2   1  16        0.01        0.38      0.78 o 
  -4   2  16       70.62       79.96      1.88 o 
  -3   2  16       25.65       30.34      0.85 o 
  -2   2  16        1.00        0.93      0.28 o 
  -1   2  16        0.01        0.29      0.35 o 
   0   2  16       11.37       11.56      0.86 o 
   1   2  16        4.67        5.41      0.86 o 
  -2   3  16        3.56        4.55      0.63 o 
  -1   3  16       19.29       24.52      0.79 o 
   0   3  16        3.24        2.95      0.40 o 
  -2   0  17        0.64        1.13      0.54 o 
  -1   0  17        6.70        7.41      1.02 o 
   0   0  17       79.84       78.26      3.45 o 
  -2   1  17        7.03        8.46      0.78 o 
  -1   1  17       49.83       51.90      1.84 o 
   0   1  17       10.27       10.65      0.85 o 
                                                 
